# Supplementary material for: Clustering of Aromatic Amino Acid Residues around Methionine in Proteins
Source: Biomolecules. 2021 Dec 21;12(1):6. doi: 10.3390/biom12010006 (PMC8774105; doi:10.3390/biom12010006)
Supplement: Supplementary file 1 [file biomolecules-12-00006-s001.zip]

Archive with 4 entries (2 files):
- biomolecules-1471193-supplementary/
- biomolecules-1471193-supplementary/biomolecules-1471193_supporting/
- biomolecules-1471193-supplementary/biomolecules-1471193_supporting/3bridge_summary.xlsx
- biomolecules-1471193-supplementary/biomolecules-1471193_supporting/biomolecules-1471193_supporting.pdf
