# Supplementary material for: Clustering of Aromatic Amino Acid Residues around Methionine in Proteins
Source: Biomolecules. 2021 Dec 21;12(1):6. doi: 10.3390/biom12010006 (PMC8774105; doi:10.3390/biom12010006)
Supplement: Supplementary file 1 [file biomolecules-12-00006-s001.zip › biomolecules-1471193-supplementary/biomolecules-1471193_supporting/3bridge_summary.xlsx]

## Sheet: 3bridges
PDB_code	EC_#	Bridges	match	PDB_code	protein name/class
5E26	2	["PHE363","TYR361","MET531","PHE550"]	1	5E26	["PANTOTHENATE KINASE 2, MITOCHONDRIAL"]
4E37	1	["TYR288","TYR272","TRP283","MET264"]	1	4E37	["CATALASE"]
4E57	3	["TRP605","TRP191","PHE603","MET581"]	1	4E57	["CEPHALOSPORIN ACYLASE"]
4E57	3	["TYR198","MET638","TRP622","TYR640"]		4E57
1E58	5	["PHE221","TRP164","MET172","PHE217"]	1	1E58	["PHOSPHOGLYCERATE MUTASE"]
5E58	0	["PHE311","PHE408","PHE450","MET314"]	1	5E58	["CYTOCHROME P450 FAMILY 2 SUBFAMILY B"]
5E72	0	["MET93","PHE36","TYR34","TYR130"]	1	5E72	["N2, N2-DIMETHYLGUANOSINE TRNA METHYLTRANSFERASE"]
3E77	2	["TYR289","MET361","PHE320","PHE305"]	1	3E77	["PHOSPHOSERINE AMINOTRANSFERASE"]
1A0E	5	["PHE366","PHE330","MET321","PHE362"]	1	1A0E	["XYLOSE ISOMERASE"]
1A2O	3	["PHE195","MET191","PHE199","PHE104"]	1	1A2O	["CHEB METHYLESTERASE"]
1A41	5	["TYR274","MET275","PHE231","PHE88"]	1	1A41	["TOPOISOMERASE I"]
1A4E	1	["MET281","TRP300","TYR228","PHE305"]	1	1A4E	["CATALASE A"]
1A4E	1	["TYR206","PHE127","PHE108","MET209"]
1A59	0	["MET124","PHE69","PHE66","TRP53"]	1	1A59	["CITRATE SYNTHASE"]
1A76	0	["MET221","PHE235","PHE8","PHE5"]	1	1A76	["FLAP ENDONUCLEASE-1 PROTEIN"]
1A8P	0	["PHE201","PHE235","MET195","TYR111"]	1	1A8P	["NADPH\\:FERREDOXIN OXIDOREDUCTASE"]
1AD6	0	["PHE430","MET495","PHE426","TRP516"]	1	1AD6	["RETINOBLASTOMA TUMOR SUPPRESSOR"]
1AF7	2	["PHE266","PHE248","PHE236","MET233"]	1	1AF7	["CHEMOTAXIS RECEPTOR METHYLTRANSFERASE CHER"]
1AF7	2	["TYR205","TYR184","TRP148","MET143"]
1AH7	3	["TYR145","MET127","PHE141","PHE132"]	0	1AH7	["PHOSPHOLIPASE C"]
1AH7	3	["PHE110","TYR101","MET106","TRP43"]
1AIH	0	["TYR175","PHE318","PHE173","MET292"]	1	1AIH	["HP1 INTEGRASE"]
1AM5	3	["MET6","PHE153","TYR14","PHE31"]	1	1AM5	["PEPSIN"]
1AMU	5	["PHE242","PHE103","MET241","TYR116"]	1	1AMU	["GRAMICIDIN SYNTHETASE 1"]
1AOG	1	["MET114","TRP22","TYR111","PHE115"]	1	1AOG	["TRYPANOTHIONE REDUCTASE"]
1AQU	2	["TRP172","MET284","TYR280","TYR173"]	1	1AQU	["ESTROGEN SULFOTRANSFERASE"]
1AYE	3	["PHE279","TRP38A","PHE7A","MET125"]	1	1AYE	["PROCARBOXYPEPTIDASE A2"]
1AZW	3	["TYR147","MET175","TRP197","PHE234"]	1	1AZW	["PROLINE IMINOPEPTIDASE"]
1B06	1	["TYR87","TRP191","TRP88","MET91"]	1	1B06	["PROTEIN (SUPEROXIDE DISMUTASE)"]
1B1X	0	["PHE487","PHE483","MET471","TRP467"]	1	1B1X	["LACTOFERRIN"]
1B35	0	["PHE91","PHE73","PHE243","MET105"]	1	1B35	["PROTEIN (CRICKET PARALYSIS VIRUS, VP1)","PROTEIN (CRICKET PARALYSIS VIRUS, VP2)","PROTEIN (CRICKET PARALYSIS VIRUS, VP3)","PROTEIN (CRICKET PARALYSIS VIRUS, VP4)"]
1B6G	3	["TYR206","PHE290","MET191","PHE190"]	1	1B6G	["HALOALKANE DEHALOGENASE"]
1B8A	6	["TYR329","MET244","PHE353","PHE327"]	1	1B8A	["PROTEIN (ASPARTYL-TRNA SYNTHETASE)"]
1B8A	6	["MET234","PHE156","PHE246","PHE406"]
1B8X	0	["MET164","PHE114","PHE121","PHE209"]	1	1B8X	["PROTEIN (AML-1B)"]
1B9H	0	["PHE43","MET190","PHE47","PHE184"]	1	1B9H	["PROTEIN (3-AMINO-5-HYDROXYBENZOIC ACID SYNTHASE)"]
1BF6	0	["TYR205","PHE290","PHE291","MET239"]	1	1BF6	["PHOSPHOTRIESTERASE HOMOLOGY PROTEIN"]
1BFT	0	["MET270","PHE228","PHE286","PHE252"]	1	1BFT	["NUCLEAR FACTOR NF-KAPPA-B P65"]
1BGV	1	["MET284","PHE238","TYR295","TYR280"]	1	1BGV	["GLUTAMATE DEHYDROGENASE"]
1BIF	3	["TYR61","TYR240","TYR239","MET377"]	1	1BIF	["6-PHOSPHOFRUCTO-2-KINASE/ FRUCTOSE-2,6-BISPHOSPHATASE"]
1BJJ	3	["PHE21","MET118","PHE119","TYR113"]	1	1BJJ	["AGKISTRODOTOXIN"]
1BJJ	3	["TYR73","MET8","TYR75","PHE5"]
1BKJ	1	["MET196","TYR199","TYR192","TYR200"]	1	1BKJ	["NADPH-FLAVIN OXIDOREDUCTASE"]
1BKP	2	["PHE257","MET202","PHE262","PHE254"]	1	1BKP	["THYMIDYLATE SYNTHASE A"]
1BM8	0	["TYR73","TYR10","MET26","TRP77"]	1	1BM8	["TRANSCRIPTION FACTOR MBP1"]
1BOL	3	["MET166","PHE150","TYR161","TYR219"]	1	1BOL	["PROTEIN (RIBONUCLEASE RH)"]
1BT3	1	["MET329","TRP120","TYR123","TYR331"]	1	1BT3	["PROTEIN (CATECHOL OXIDASE)"]
1BUN	3	["TYR68","MET8","TYR70","PHE5"]	1	1BUN	["BETA2-BUNGAROTOXIN","BETA2-BUNGAROTOXIN"]
1BVS	0	["PHE62","MET86","PHE71","TYR60"]	1	1BVS	["PROTEIN (HOLLIDAY JUNCTION DNA HELICASE RUVA)"]
1BVU	1	["TYR407","TRP415","MET410","PHE29"]	1	1BVU	["PROTEIN (GLUTAMATE DEHYDROGENASE)"]
1BW0	2	["MET347","PHE382","TRP163","PHE387"]	1	1BW0	["PROTEIN (TYROSINE AMINOTRANSFERASE)"]
1C7N	0	["TRP85","MET79","TYR285","PHE207"]	1	1C7N	["CYSTALYSIN"]
1C7N	0	["PHE43","TRP291","TYR326","MET41"]
1C7N	0	["TRP19","TYR23","PHE353","MET22"]
1C8Z	0	["PHE491","TYR481","PHE469","MET479"]	1	1C8Z	["TUBBY PROTEIN"]
1CB8	4	["TRP404","TRP546","MET401","TRP406"]	1	1CB8	["PROTEIN (CHONDROITINASE AC)"]
1CE2	0	["PHE487","PHE483","MET471","TRP467"]	1	1CE2	["PROTEIN (LACTOFERRIN)"]
1CEO	3	["PHE49","TRP119","MET89","PHE115"]	1	1CEO	["CELLULASE CELC"]
1CHK	0	["TRP101","MET58","TYR44","PHE97"]	1	1CHK	["CHITOSANASE"]
1CHK	0	["MET15","TRP28","PHE123","TYR144"]
1CHM	3	["TYR258","MET253","TRP219","TYR333"]	1	1CHM	["CREATINE AMIDINOHYDROLASE"]
1CK7	3	["TRP119","PHE159","MET409","TYR445"]	1	1CK7	["PROTEIN (GELATINASE A)"]
1CM0	0	["TYR640","TYR533","PHE573","MET529"]	1	1CM0	["P300/CBP ASSOCIATING FACTOR"]
1CMC	0	["MET92","TRP3","TYR7","TRP102"]	1	1CMC	["MET REPRESSOR"]
1CP9	0	["MET43","PHE122","PHE56","PHE39"]	1	1CP9	["PENICILLIN G AMIDASE","PENICILLIN G AMIDASE"]
1CPY	3	["TRP369","MET410","TRP84","TYR333"]	1	1CPY	["SERINE CARBOXYPEPTIDASE"]
1CRU	1	["PHE401","MET400","TRP367","PHE17"]	1	1CRU	["PROTEIN (SOLUBLE QUINOPROTEIN GLUCOSE DEHYDROGENASE)"]
1CSN	2	["PHE211","PHE208","PHE137","MET115"]	1	1CSN	["CASEIN KINASE-1"]
1CT9	6	["TYR146","MET161","PHE501","PHE505"]	1	1CT9	["ASPARAGINE SYNTHETASE B"]
1CUN	0	["MET15","PHE11","PHE90","PHE12"]	1	1CUN	["PROTEIN (ALPHA SPECTRIN)"]
1CXL	2	["TRP636","MET625","TYR638","PHE652"]	1	1CXL	["PROTEIN (CYCLODEXTRIN-GLYCOSYLTRANSFERASE)"]
1CXL	2	["MET69","TYR18","TYR388","TYR65"]
1CYG	2	["PHE279","PHE255","MET325","PHE319"]	1	1CYG	["CYCLODEXTRIN GLUCANOTRANSFERASE"]
1D4T	0	["MET1","TYR7","TRP64","TYR41"]	1	1D4T	["T CELL SIGNAL TRANSDUCTION MOLECULE SAP","SIGNALING LYMPHOCYTIC ACTIVATION MOLECULE"]
1D5T	0	["MET168","TYR172","TYR197","PHE143"]	1	1D5T	["GUANINE NUCLEOTIDE DISSOCIATION INHIBITOR"]
1D6M	5	["MET592","TRP73","PHE591","TYR588"]	1	1D6M	["DNA TOPOISOMERASE III"]
1D8I	3	["PHE406","TYR380","MET394","TYR445"]	1	1D8I	["MRNA TRIPHOSPHATASE CET1"]
1DCI	4	["TRP85","PHE152","PHE84","MET80"]	1	1DCI	["DIENOYL-COA ISOMERASE"]
1DCS	0	["PHE55","MET99","TYR163","PHE77"]	1	1DCS	["DEACETOXYCEPHALOSPORIN C SYNTHASE"]
1DG6	0	["PHE190","TYR240","PHE192","MET206"]	1	1DG6	["APO2L/TNF-RELATED APOPOTIS INDUCING LIGAND (TRAIL)"]
1DI1	4	["PHE103","MET160","PHE215","TRP157"]	1	1DI1	["ARISTOLOCHENE SYNTHASE"]
1DIX	3	["TRP76","TRP90","PHE112","MET72"]	1	1DIX	["EXTRACELLULAR RIBONUCLEASE LE"]
1DJ2	6	["PHE376","TRP29","PHE335","MET245"]	1	1DJ2	["ADENYLOSUCCINATE SYNTHETASE"]
1DJ3	6	["MET244","TYR334","TRP28","PHE375"]	1	1DJ3	["ADENYLOSUCCINATE SYNTHETASE"]
1DK0	0	["PHE67","MET140","TYR55","TYR137"]	1	1DK0	["HEME-BINDING PROTEIN A"]
1DKI	0	["TRP97","MET56","PHE151","TYR153"]	1	1DKI	["PYROGENIC EXOTOXIN B ZYMOGEN"]
1DL2	3	["TYR509","PHE105","MET94","PHE46"]	1	1DL2	["CLASS I ALPHA-1,2-MANNOSIDASE"]
1DL2	3	["MET45","TRP500","PHE479","PHE464"]
1DLC	0	["MET477","TYR475","TYR381","PHE479"]	1	1DLC	["DELTA-ENDOTOXIN CRYIIIA"]
1DMR	0	["PHE81","TRP462","MET59","TYR57"]	1	1DMR	["DMSO REDUCTASE"]
1DOT	0	["PHE484","TRP464","PHE480","MET468"]	1	1DOT	["DUCK OVOTRANSFERRIN"]
1DP4	4	["MET223","PHE274","PHE219","PHE238"]	1	1DP4	["ATRIAL NATRIURETIC PEPTIDE RECEPTOR A"]
1DQN	2	["TYR56","PHE169","PHE85","MET52"]	1	1DQN	["GUANINE PHOSPHORIBOSYLTRANSFERASE"]
1DQU	4	["TYR442","TRP430","MET434","PHE428"]	1	1DQU	["ISOCITRATE LYASE"]
1DV8	0	["PHE257","MET211","TRP222","TRP263"]	1	1DV8	["ASIALOGLYCOPROTEIN RECEPTOR 1"]
1DXH	2	["PHE204","TYR133","PHE197","MET13"]	1	1DXH	["ORNITHINE CARBAMOYLTRANSFERASE"]
1E4I	3	["PHE146","MET150","TYR101","PHE154"]	1	1E4I	["BETA-GLUCOSIDASE"]
1E5D	0	["MET110","TRP119","PHE114","TYR116"]	1	1E5D	["RUBREDOXIN\\:OXYGEN OXIDOREDUCTASE"]
1E5M	2	["PHE233","PHE206","TYR203","MET235"]	1	1E5M	["BETA KETOACYL ACYL CARRIER PROTEIN SYNTHASE II"]
1E5Q	1	["TYR213","PHE218","MET359","PHE216"]	1	1E5Q	["SACCHAROPINE DEHYDROGENASE [NADP(+), L-GLUTAMATE-FORMING]"]
1E5Q	1	["TYR170","TRP321","PHE172","MET348"]
1E6V	0	["PHE399","PHE17","TYR75","MET73"]	1	1E6V	["METHYL-COENZYME M REDUCTASE I ALPHA SUBUNIT","METHYL-COENZYME M REDUCTASE I BETA SUBUNIT","METHYL-COENZYME M REDUCTASE I GAMMA SUBUNIT"]
1EA0	1	["PHE499","PHE739","PHE725","MET742"]	1	1EA0	["GLUTAMATE SYNTHASE [NADPH] LARGE CHAIN"]
1EBD	1	["PHE364","PHE215","PHE397","MET219"]	1	1EBD	["DIHYDROLIPOAMIDE DEHYDROGENASE","DIHYDROLIPOAMIDE ACETYLTRANSFERASE"]
1ECE	3	["MET97","TYR148","TYR65","PHE31"]	1	1ECE	["ENDOCELLULASE E1"]
1ECE	3	["MET49","TRP28","TRP321","TRP336"]
1EDQ	3	["MET284","PHE224","PHE293","PHE281"]	1	1EDQ	["CHITINASE A"]
1EDQ	3	["TRP304","TYR249","PHE306","MET257"]
1EDZ	1	["MET96","TYR53","TYR98","TYR68"]	1	1EDZ	["5,10-METHYLENETETRAHYDROFOLATE DEHYDROGENASE"]
1EG3	0	["TRP284","TYR215","MET285","PHE281"]	1	1EG3	["DYSTROPHIN"]
1EHI	6	["MET326","PHE269","TYR255","PHE261"]	1	1EHI	["D-ALANINE:D-LACTATE LIGASE"]
1EHY	3	["MET278","PHE130","TRP45","PHE276"]	1	1EHY	["PROTEIN (SOLUBLE EPOXIDE HYDROLASE)"]
1EOK	3	["MET270","TYR213","TYR272","TYR14"]	1	1EOK	["ENDO-BETA-N-ACETYLGLUCOSAMINIDASE F3"]
1EPW	3	["MET783","TYR855","PHE837","PHE852"]	1	1EPW	["BOTULINUM NEUROTOXIN TYPE B"]
1ES5	3	["TYR206","MET256","PHE260","PHE226"]	1	1ES5	["DD-TRANSPEPTIDASE"]
1EU8	0	["TRP172","MET219","PHE184","TYR187"]	1	1EU8	["TREHALOSE/MALTOSE BINDING PROTEIN"]
1EU8	0	["MET69","PHE67","TRP73","PHE77"]
1EUF	3	["PHE45","TRP141","MET30","TYR29"]	1	1EUF	["DUODENASE"]
1EUV	0	["PHE599","TYR590","MET586","TYR583"]	1	1EUV	["ULP1 PROTEASE","UBITQUTIN-LIKE PROTEIN SMT3"]
1EZ3	0	["PHE34","MET30","PHE33","PHE29"]	1	1EZ3	["SYNTAXIN-1A"]
1F07	0	["MET1","PHE321","TYR297","PHE3"]	1	1F07	["COENZYME F420 DEPENDENT N5,N10-METHYLENETETRAHYDROMETHANOPTERIN REDUCTASE"]
1F0C	0	["PHE130","PHE126","TYR318","MET321"]	1	1F0C	["ICE INHIBITOR","ICE INHIBITOR"]
1F0C	0	["TRP194","TYR244","MET250","PHE291"]
1F0N	0	["MET18","TYR95","PHE100","TRP97"]	1	1F0N	["ANTIGEN 85B"]
1F1G	1	["MET84","PHE19","PHE45","PHE99"]	1	1F1G	["COPPER-ZINC SUPEROXIDE DISMUTASE"]
1F28	2	["TRP160","MET175","TYR197","PHE176"]	1	1F28	["THYMIDYLATE SYNTHASE"]
1F2N	0	["TRP103","PHE123","MET172","TYR125"]	1	1F2N	["CAPSID PROTEIN"]
1F3G	0	["PHE91","PHE122","MET59","PHE77"]	1	1F3G	["GLUCOSE-SPECIFIC PHOSPHOCARRIER PROTEIN IIAGLC"]
1F52	6	["TRP158","PHE133","MET260","PHE135"]	1	1F52	["GLUTAMINE SYNTHETASE"]
1F5J	3	["PHE34","MET26","PHE46","TYR15"]	1	1F5J	["BETA-1,4-XYLANASE"]
1F6W	3	["TYR441","MET464","PHE418","TRP468"]	1	1F6W	["BILE SALT ACTIVATED LIPASE"]
1F82	3	["TYR348","MET352","PHE353","TYR269"]	1	1F82	["BOTULINUM NEUROTOXIN TYPE B"]
1FC3	0	["TRP216","PHE228","MET247","PHE244"]	1	1FC3	["SPO0A"]
1FCD	0	["MET301","TYR353","PHE281","TYR333"]	1	1FCD	["FLAVOCYTOCHROME C SULFIDE DEHYDROGENASE"]
1FE5	3	["TYR68","MET8","TYR70","PHE5"]	1	1FE5	["PHOSPHOLIPASE A2"]
1FEC	1	["MET112","PHE113","TRP20","TYR109"]	1	1FEC	["TRYPANOTHIONE REDUCTASE"]
1FF3	0	["PHE114","PHE59","MET49","PHE47"]	1	1FF3	["PEPTIDE METHIONINE SULFOXIDE REDUCTASE"]
1FGU	0	["MET278","PHE280","PHE257","TRP197"]	1	1FGU	["REPLICATION PROTEIN A 70 KDA DNA-BINDING SUBUNIT"]
1FI8	3	["PHE45","TRP141","MET30","TYR29"]	1	1FI8	["NATURAL KILLER CELL PROTEASE 1","ECOTIN","ECOTIN"]
1FIW	0	["TRP27","MET200","TRP29","TYR203"]	1	1FIW	["BETA-ACROSIN HEAVY CHAIN","BETA-ACROSIN LIGHT CHAIN"]
1FIZ	0	["TRP27","MET200","TRP29","PHE203"]	1	1FIZ	["BETA-ACROSIN HEAVY CHAIN","BETA-ACROSIN LIGHT CHAIN"]
1FP3	5	["MET320","PHE347","TRP358","PHE339"]	1	1FP3	["N-ACYL-D-GLUCOSAMINE 2-EPIMERASE"]
1FPS	2	["PHE220","PHE355","MET249","TYR363"]	1	1FPS	["FARNESYL DIPHOSPHATE SYNTHASE"]
1FST	0	["TYR149","MET126","PHE181","PHE116"]	1	1FST	["RHO GDP-DISSOCIATION INHIBITOR 1"]
1FX5	0	["MET76","TYR163","TRP159","PHE74"]	1	1FX5	["ANTI-H(O) LECTIN I"]
1FYH	0	["PHE257","PHE254","MET277","TYR253"]	1	1FYH	["INTERFERON GAMMA","INTERFERON GAMMA RECEPTOR 1"]
1FYH	0	["MET77","TYR53","PHE54","PHE57"]
1FZD	0	["TRP789","MET839","TRP788","TRP689"]	1	1FZD	["FIBRINOGEN-420"]
1G0C	3	["MET295","TYR302","PHE349","TRP330"]	1	1G0C	["ENDOGLUCANASE"]
1G2X	3	["TYR68","MET8","TYR70","PHE5"]	1	1G2X	["PHOSPHOLIPASE A2"]
1G3M	2	["TYR172","TRP171","MET283","TYR279"]	1	1G3M	["ESTROGEN SULFOTRANSFERASE"]
1G3P	0	["PHE136","PHE141","MET176","PHE185"]	1	1G3P	["MINOR COAT PROTEIN"]
1G4I	3	["TYR73","MET8","TYR75","PHE5"]	1	1G4I	["PHOSPHOLIPASE A2"]
1G66	3	["TYR170","TYR190","MET131","TYR89"]	1	1G66	["ACETYL XYLAN ESTERASE II"]
1G6S	2	["MET389","TYR416","TYR248","PHE413"]	1	1G6S	["EPSP SYNTHASE"]
1G87	3	["MET66","TYR103","PHE104","TRP53"]	1	1G87	["ENDOCELLULASE 9G"]
1G87	3	["PHE448","MET15","PHE19","TYR396"]
1G8F	2	["TYR242","MET200","TYR249","PHE194"]	1	1G8F	["SULFATE ADENYLYLTRANSFERASE"]
1G8K	0	["PHE161","PHE184","TRP455","MET183"]	1	1G8K	["ARSENITE OXIDASE","ARSENITE OXIDASE"]
1G8X	0	["PHE247","MET166","TYR163","TYR448"]	1	1G8X	["MYOSIN II HEAVY CHAIN FUSED TO ALPHA-ACTININ 3"]
1G9G	3	["TYR162","PHE208","PHE164","MET565"]	1	1G9G	["CELLULASE CEL48F"]
1G9G	3	["TRP245","PHE13","PHE70","MET66"]
1GBG	3	["MET29","TRP192","PHE30","TRP184"]	1	1GBG	["(1,3-1,4)-BETA-D-GLUCAN 4 GLUCANOHYDROLASE"]
1GBS	3	["MET45","TYR48","TYR185","TYR180"]	1	1GBS	["AUSTRALIAN BLACK SWAN EGG WHITE LYSOZYME"]
1GDE	2	["TYR294","PHE38","MET290","PHE205"]	1	1GDE	["ASPARTATE AMINOTRANSFERASE"]
1GDE	2	["TRP240","PHE235","PHE231","MET237"]
1GES	1	["TRP81","PHE160","PHE161","MET53"]	1	1GES	["GLUTATHIONE REDUCTASE"]
1GH2	0	["PHE56","PHE44","TYR51","MET47"]	1	1GH2	["THIOREDOXIN-LIKE PROTEIN"]
1GMZ	3	["TYR64","MET8","PHE5","TYR66"]	1	1GMZ	["PHOSPHOLIPASE A2"]
1GOX	1	["PHE125","PHE283","PHE306","MET74"]	1	1GOX	["(S)-2-HYDROXY-ACID OXIDASE, PEROXISOMAL"]
1GP1	1	["TRP158","MET140","PHE145","TRP148"]	1	1GP1	["GLUTATHIONE PEROXIDASE"]
1GP1	1	["PHE160","PHE105","TYR52","MET55"]
1GP7	3	["TYR73","MET8","TYR75","PHE5"]	1	1GP7	["PHOSPHOLIPASE A2"]
1GPI	3	["PHE334","PHE326","PHE252","MET257"]	1	1GPI	["EXOGLUCANASE I"]
1GTE	1	["PHE163","MET166","TRP849","TYR110"]	1	1GTE	["DIHYDROPYRIMIDINE DEHYDROGENASE"]
1GUX	0	["PHE430","MET495","PHE426","TRP516"]	1	1GUX	["RETINOBLASTOMA PROTEIN","RETINOBLASTOMA PROTEIN","ONCOPROTEIN"]
1GVE	1	["PHE220","PHE219","TRP233","MET229"]	1	1GVE	["AFLATOXIN B1 ALDEHYDE REDUCTASE MEMBER 3"]
1GVE	1	["PHE78","PHE110","PHE224","MET77"]
1GVH	1	["PHE43","MET32","TYR29","PHE28"]	1	1GVH	["FLAVOHEMOPROTEIN"]
1GWI	0	["TYR154","TYR149","MET153","PHE174"]	1	1GWI	["CYTOCHROME P450 154C1"]
1GXM	4	["PHE607","PHE615","TRP631","MET621"]	1	1GXM	["PECTATE LYASE"]
1GYH	3	["TYR108","MET171","PHE173","PHE183"]	1	1GYH	["ARABINAN ENDO-1,5-ALPHA-L-ARABINOSIDASE A"]
1GYH	3	["TRP68","MET41","TRP297","TYR295"]
1GYU	0	["PHE719","MET794","PHE816","PHE750"]	1	1GYU	["ADAPTER-RELATED PROTEIN COMPLEX 1 GAMMA 1 SUBUNIT"]
1H0H	1	["TRP458","MET790","TRP459","TRP693"]	1	1H0H	["FORMATE DEHYDROGENASE SUBUNIT ALPHA","FORMATE DEHYDROGENASE SUBUNIT BETA"]
1H0H	1	["MET589","TYR695","TRP728","TRP591"]
1H0H	1	["TRP90","PHE568","TYR75","MET91"]
1H16	2	["TYR399","MET689","PHE693","TRP375"]	1	1H16	["FORMATE ACETYLTRANSFERASE 1"]
1H16	2	["PHE656","PHE409","MET405","TYR414"]
1H21	0	["PHE196","MET108","TRP100","PHE96"]	1	1H21	["SPLIT-SORET CYTOCHROME C"]
1H21	0	["TYR64","PHE99","MET56","TYR60"]
1H54	2	["TRP496","MET500","PHE603","TYR607"]	1	1H54	["MALTOSE PHOSPHORYLASE"]
1H64	0	["PHE27","MET47","PHE25","TYR57"]	1	1H64	["SNRNP SM-LIKE PROTEIN"]
1H70	3	["MET250","TYR240","PHE63","TYR38"]	1	1H70	["NG, NG-DIMETHYLARGININE DIMETHYLAMINOHYDROLASE"]
1H70	3	["PHE187","MET119","TYR169","TYR126"]
1H70	3	["PHE0","PHE125","PHE2","MET120"]
1H76	0	["TRP127","PHE208","MET131","PHE153"]	1	1H76	["SEROTRANSFERRIN"]
1HC7	6	["MET119","TRP123","PHE68","TYR118"]	1	1HC7	["PROLYL-TRNA SYNTHETASE"]
1HCU	3	["MET449","PHE454","TRP453","TYR431"]	1	1HCU	["ALPHA-1,2-MANNOSIDASE"]
1HDH	3	["TRP114","MET110","PHE129","TYR204"]	1	1HDH	["ARYLSULFATASE"]
1HF2	0	["MET35","PHE38","PHE4","PHE39"]	1	1HF2	["SEPTUM SITE-DETERMINING PROTEIN MINC"]
1HHS	2	["TRP317","PHE514","PHE496","MET456"]	1	1HHS	["RNA-DIRECTED RNA POLYMERASE"]
1HIX	3	["TYR88","PHE155","MET172","TRP53"]	1	1HIX	["ENDO-1,4-BETA-XYLANASE"]
1HIX	3	["TYR136","TYR161","TRP158","MET163"]
1HIX	3	["MET29","PHE19","TYR17","TYR37"]
1HK8	1	["MET353","PHE436","PHE438","PHE349"]	1	1HK8	["ANAEROBIC RIBONUCLEOTIDE-TRIPHOSPHATE REDUCTASE"]
1HK8	1	["MET112","PHE175","PHE129","TYR178"]
1HKF	0	["TRP36","MET78","PHE63","TYR89"]	1	1HKF	["NK CELL ACTIVATING RECEPTOR"]
1HLE	0	["TRP194","TYR244","MET250","PHE291"]	1	1HLE	["HORSE LEUKOCYTE ELASTASE INHIBITOR","HORSE LEUKOCYTE ELASTASE INHIBITOR"]
1HLG	3	["TYR344","TYR177","MET373","TRP319"]	1	1HLG	["LIPASE, GASTRIC"]
1HLG	3	["PHE163","PHE160","MET312","PHE176"]
1HN0	4	["PHE563","TRP688","MET693","TRP690"]	1	1HN0	["CHONDROITIN ABC LYASE I"]
1HN0	4	["MET434","PHE240","TYR476","PHE473"]
1HT6	3	["MET307","TYR399","TYR310","PHE332"]	1	1HT6	["ALPHA-AMYLASE ISOZYME 1"]
1HT6	3	["TRP19","PHE328","MET23","TYR324"]
1HX8	0	["PHE222","MET258","TYR225","PHE254"]	1	1HX8	["SYNAPSE-ENRICHED CLATHRIN ADAPTOR PROTEIN LAP"]
1I1Q	4	["MET421","PHE158","TYR417","PHE124"]	1	1I1Q	["ANTHRANILATE SYNTHASE COMPONENT I","ANTHRANILATE SYNTHASE COMPONENT II"]
1I32	1	["PHE10","TYR61","PHE18","MET50"]	1	1I32	["GLYCERALDEHYDE 3-PHOSPHATE DEHYDROGENASE"]
1I4Y	0	["TYR67","MET62","TYR109","TYR70"]	1	1I4Y	["METHEMERYTHRIN"]
1I5P	0	["TRP293","PHE231","PHE288","MET241"]	1	1I5P	["PESTICIDIAL CRYSTAL PROTEIN CRY2AA"]
1I7Q	4	["MET421","PHE158","TYR417","PHE124"]	1	1I7Q	["ANTHRANILATE SYNTHASE","TRPG"]
1I8T	5	["PHE100","MET97","PHE175","PHE177"]	1	1I8T	["UDP-GALACTOPYRANOSE MUTASE"]
1IAE	3	["PHE45","PHE19","MET34","TYR17"]	1	1IAE	["ASTACIN"]
1IAT	5	["PHE289","PHE292","PHE263","MET128"]	1	1IAT	["PHOSPHOGLUCOSE ISOMERASE"]
1IAT	5	["PHE498","MET83","PHE84","PHE509"]
1IAU	3	["PHE45","TRP141","MET30","TYR29"]	1	1IAU	["GRANZYME B"]
1IAY	4	["TRP66","PHE317","MET321","PHE327"]	1	1IAY	["1-AMINOCYCLOPROPANE-1-CARBOXYLATE SYNTHASE 2"]
1IAY	4	["TYR291","MET106","TYR274","PHE116"]
1ICP	1	["PHE108","TYR272","PHE25","MET22"]	1	1ICP	["12-OXOPHYTODIENOATE REDUCTASE 1"]
1IFR	0	["PHE487","MET464","PHE483","TRP467"]	1	1IFR	["LAMIN A/C"]
1IGO	3	["PHE48","PHE36","TYR17","MET28"]	1	1IGO	["FAMILY 11 XYLANASE"]
1IH7	2	["PHE191","PHE149","MET189","TYR147"]	1	1IH7	["DNA POLYMERASE"]
1IHG	5	["PHE48","PHE103","PHE149","MET120"]	1	1IHG	["CYCLOPHILIN 40"]
1IHK	0	["TYR162","PHE136","MET118","TYR153"]	1	1IHK	["GLIA-ACTIVATING FACTOR"]
1IJQ	0	["TYR468","TRP512","MET510","PHE491"]	1	1IJQ	["LOW-DENSITY LIPOPROTEIN RECEPTOR"]
1ILE	0	["MET524","TRP558","TYR147","TYR43"]	1	1ILE	["ISOLEUCYL-TRNA SYNTHETASE"]
1IOM	4	["PHE157","TYR319","MET174","PHE324"]	1	1IOM	["CITRATE SYNTHASE"]
1IQ0	6	["TYR329","TYR328","MET224","TYR324"]	1	1IQ0	["ARGINYL-TRNA SYNTHETASE"]
1IQV	0	["TYR104","PHE111","MET21","TRP24"]	1	1IQV	["RIBOSOMAL PROTEIN S7"]
1IR6	0	["MET402","PHE410","PHE407","PHE400"]	1	1IR6	["EXONUCLEASE RECJ"]
1ITZ	2	["TRP632","MET568","TYR635","PHE596"]	1	1ITZ	["TRANSKETOLASE"]
1IU1	0	["PHE719","MET794","PHE816","PHE750"]	1	1IU1	["GAMMA1-ADAPTIN"]
1IVH	1	["PHE359","PHE364","PHE350","MET361"]	1	1IVH	["ISOVALERYL-COA DEHYDROGENASE"]
1IX9	1	["TRP85","MET23","TYR9","PHE18"]	1	1IX9	["SUPEROXIDE DISMUTASE"]
1IXZ	0	["PHE241","PHE317","PHE289","MET286"]	1	1IXZ	["ATP-DEPENDENT METALLOPROTEASE FTSH"]
1IY8	0	["MET207","TRP199","PHE222","TYR231"]	1	1IY8	["LEVODIONE REDUCTASE"]
1IY9	2	["TYR255","TYR217","MET65","TYR256"]	1	1IY9	["SPERMIDINE SYNTHASE"]
1IYB	3	["TRP76","TRP90","MET72","PHE111"]	1	1IYB	["RIBONUCLEASE"]
1IZO	1	["MET410","TRP126","TYR386","PHE408"]	1	1IZO	["CYTOCHROME P450 152A1"]
1IZO	1	["MET400","PHE173","PHE292","TYR22"]
1J09	6	["PHE359","PHE365","TYR371","MET355"]	1	1J09	["GLUTAMYL-TRNA SYNTHETASE"]
1J09	6	["PHE289","PHE284","MET277","PHE275"]
1J09	6	["PHE24","TYR20","TRP295","MET233"]
1J1T	4	["MET223","PHE72","PHE36","PHE183"]	1	1J1T	["ALGINATE LYASE"]
1J20	6	["PHE147","MET153","TRP145","TRP142"]	1	1J20	["ARGININOSUCCINATE SYNTHETASE"]
1J27	0	["PHE91","TYR8","MET71","PHE57"]	1	1J27	["HYPOTHETICAL PROTEIN TT1725"]
1J30	0	["PHE103","MET99","TYR100","TYR94"]	1	1J30	["144AA LONG HYPOTHETICAL RUBRERYTHRIN"]
1J32	2	["PHE235","MET241","TRP244","TYR239"]	1	1J32	["ASPARTATE AMINOTRANSFERASE"]
1J32	2	["TYR127","MET130","PHE104","TRP124"]
1J3B	0	["PHE128","PHE133","TYR270","MET132"]	1	1J3B	["ATP-DEPENDENT PHOSPHOENOLPYRUVATE CARBOXYKINASE"]
1J4A	1	["PHE300","TYR53","TYR102","MET309"]	1	1J4A	["D-LACTATE DEHYDROGENASE"]
1JAL	0	["PHE359","MET357","TYR282","TYR349"]	1	1JAL	["YCHF PROTEIN"]
1JB0	0	["PHE685","TRP697","PHE689","MET688"]	1	1JB0	["PHOTOSYSTEM I P700 CHLOROPHYLL A APOPROTEIN A1","PHOTOSYSTEM I P700 CHLOROPHYLL A APOPROTEIN A2","PHOTOSYSTEM I IRON-SULFUR CENTER","PHOTOSYSTEM 1 REACTION CENTRE SUBUNIT II","PHOTOSYSTEM 1 REACTION CENTRE SUBUNIT IV","PHOTOSYSTEM 1 REACTION CENTRE SUBUNIT III","PHOTOSYSTEM 1 REACTION CENTRE SUBUNIT VIII","PHOTOSYSTEM 1 REACTION CENTRE SUBUNIT IX","PHOTOSYSTEM 1 REACTION CENTRE SUBUNIT X","PHOT…
1JB0	0	["TRP399","MET602","TYR603","PHE403"]
1JB0	0	["TRP258","PHE242","MET249","TYR253"]
1JBG	0	["PHE55","MET68","PHE60","PHE74"]	1	1JBG	["TRANSCRIPTION ACTIVATOR OF MULTIDRUG-EFFLUX TRANSPORTER GENES MTA"]
1JCN	1	["PHE490","TYR484","TYR348","MET483"]	1	1JCN	["INOSINE MONOPHOSPHATE DEHYDROGENASE I"]
1JDW	2	["MET281","TRP280","PHE253","PHE258"]	1	1JDW	["L-ARGININE\\:GLYCINE AMIDINOTRANSFERASE"]
1JDW	2	["PHE158","TYR223","PHE190","MET218"]
1JF0	0	["PHE24","MET25","TYR28","TRP179"]	1	1JF0	["OBELIN"]
1JFX	3	["TYR109","TRP143","MET116","TRP119"]	1	1JFX	["1,4-BETA-N-ACETYLMURAMIDASE M1"]
1JI6	0	["TYR198","MET182","TYR240","PHE185"]	1	1JI6	["PESTICIDIAL CRYSTAL PROTEIN CRY3BB"]
1JIH	0	["TRP6","PHE166","PHE194","MET170"]	1	1JIH	["DNA POLYMERASE ETA"]
1JIL	6	["MET107","PHE111","PHE113","PHE54"]	1	1JIL	["TYROSYL-TRNA SYNTHETASE"]
1JJC	6	["PHE194","TYR307","MET187","PHE291"]	1	1JJC	["PHENYLALANYL-TRNA SYNTHETASE ALPHA CHAIN","PHENYLALANYL-TRNA SYNTHETASE BETA CHAIN"]
1JJC	6	["MET148","TRP149","TYR257","PHE258"]
1JL0	4	["PHE250","TYR252","MET118","PHE6"]	1	1JL0	["S-ADENOSYLMETHIONINE DECARBOXYLASE PROENZYME"]
1JL0	4	["MET70","TYR63","PHE77","TRP40"]
1JLN	3	["TRP440","TRP397","MET382","TYR396"]	1	1JLN	["PROTEIN TYROSINE PHOSPHATASE, RECEPTOR TYPE, R"]
1JNR	1	["PHE466","TYR425","PHE435","MET428"]	1	1JNR	["ADENYLYLSULFATE REDUCTASE","ADENYLYLSULFATE REDUCTASE"]
1JNR	1	["PHE266","PHE264","MET334","PHE277"]
1JOS	0	["PHE55","MET68","TYR98","PHE96"]	1	1JOS	["RIBOSOME-BINDING FACTOR A"]
1JPA	0	["TYR835","MET838","TYR851","TRP836"]	1	1JPA	["NEURAL KINASE"]
1JUH	1	["PHE75","PHE114","MET123","PHE82"]	1	1JUH	["QUERCETIN 2,3-DIOXYGENASE"]
1JUH	1	["PHE37","TYR35","PHE136","MET51"]
1JV1	2	["MET124","PHE177","PHE136","TYR120"]	1	1JV1	["GLCNAC1P URIDYLTRANSFERASE ISOFORM 1: AGX1"]
1JVN	2	["PHE531","PHE526","PHE508","MET525"]	1	1JVN	["BIFUNCTIONAL HISTIDINE BIOSYNTHESIS PROTEIN HISHF"]
1JX2	0	["TYR459","MET177","TYR174","PHE258"]	1	1JX2	["MYOSIN-2 HEAVY CHAIN,DYNAMIN-A"]
1K1X	2	["MET44","PHE8","PHE238","PHE237"]	1	1K1X	["4-ALPHA-GLUCANOTRANSFERASE"]
1K1X	2	["MET35","PHE50","TYR65","PHE34"]
1K32	3	["TYR742","MET738","TYR718","TYR690"]	1	1K32	["TRICORN PROTEASE"]
1K32	3	["TRP863","PHE156","MET159","PHE914"]
1K4Y	3	["PHE416","MET419","TRP546","TYR402"]	1	1K4Y	["LIVER CARBOXYLESTERASE"]
1K5C	3	["MET45","PHE112","PHE77","PHE70"]	1	1K5C	["ENDOPOLYGALACTURONASE"]
1K5N	0	["MET5","TYR171","TYR7","PHE33"]	1	1K5N	["MAJOR HISTOCOMPATIBILITY COMPLEX MOLECULE HLA-B*2709","BETA-2-MICROGLOBULIN, LIGHT CHAIN","NONAMERIC MODEL PEPTIDE M9"]
1K62	4	["PHE270","PHE155","MET360","TRP169"]	1	1K62	["ARGININOSUCCINATE LYASE"]
1K62	4	["PHE242","PHE238","TRP124","MET125"]
1K6M	3	["TYR242","TYR64","TYR241","MET379"]	1	1K6M	["HUMAN LIVER 6-PHOSPHOFRUCTO-2-KINASE/FRUCTOSE-2,6-BISPHOSPHATASE"]
1K7H	3	["PHE207","TRP233","MET265","TYR246"]	1	1K7H	["ALKALINE PHOSPHATASE"]
1K8Q	3	["PHE163","PHE160","MET312","PHE176"]	1	1K8Q	["TRIACYLGLYCEROL LIPASE, GASTRIC"]
1KA8	2	["MET45","TYR50","TYR41","TYR44"]	1	1KA8	["PUTATIVE P4-SPECIFIC DNA PRIMASE"]
1KCM	0	["PHE201","TYR103","PHE108","MET104"]	1	1KCM	["PHOSPHATIDYLINOSITOL TRANSFER PROTEIN ALPHA"]
1KEA	3	["TYR154","PHE12","PHE192","MET209"]	1	1KEA	["POSSIBLE G-T MISMATCHES REPAIR ENZYME"]
1KFI	5	["PHE62","TYR106","TYR245","MET98"]	1	1KFI	["PHOSPHOGLUCOMUTASE 1"]
1KFW	3	["TYR23","PHE241","TYR271","MET410"]	1	1KFW	["CHITINASE B"]
1KFW	3	["TRP86","TYR93","TYR30","MET91"]
1KFW	3	["MET67","PHE114","TYR163","PHE89"]
1KJQ	2	["PHE300","MET289","TYR230","PHE353"]	1	1KJQ	["PHOSPHORIBOSYLGLYCINAMIDE FORMYLTRANSFERASE 2"]
1KM8	3	["PHE40","MET23","TYR28","TYR83"]	1	1KM8	["RIBONUCLEASE, OOCYTES"]
1KMT	0	["TYR149","MET126","PHE181","PHE116"]	1	1KMT	["RHO GDP-DISSOCIATION INHIBITOR 1"]
1KNV	3	["PHE179","PHE112","MET104","PHE110"]	1	1KNV	["BSE634I RESTRICTION ENDONUCLEASE"]
1KNY	2	["PHE79","MET57","PHE64","TYR27"]
1KNY	2	["TYR80","PHE103","MET54","TYR37"]	1	1KNY	["KANAMYCIN NUCLEOTIDYLTRANSFERASE"]
1KOB	0	["TYR154","MET146","TYR144","TYR324"]	1	1KOB	["TWITCHIN"]
1KQF	1	["MET827","TRP737","TYR497","TRP498"]	1	1KQF	["FORMATE DEHYDROGENASE, NITRATE-INDUCIBLE, MAJOR SUBUNIT"]
1KS8	3	["PHE103","TYR102","MET65","TYR52"]	1	1KS8	["ENDO-B-1,4-GLUCANASE"]
1KTB	3	["MET260","TRP257","PHE217","PHE216"]	1	1KTB	["ALPHA-N-ACETYLGALACTOSAMINIDASE"]
1KU1	0	["PHE570","PHE563","PHE598","MET606"]	1	1KU1	["ARF GUANINE-NUCLEOTIDE EXCHANGE FACTOR 2"]
1KWG	3	["TRP335","TYR637","MET331","TYR612"]	1	1KWG	["BETA-GALACTOSIDASE"]
1KYA	1	["MET328","PHE467","PHE384","TYR372"]	1	1KYA	["LACCASE"]
1KYZ	2	["PHE335","PHE347","MET359","PHE361"]	1	1KYZ	["CAFFEIC ACID 3-O-METHYLTRANSFERASE"]
1L0W	6	["PHE510","PHE203","PHE511","MET206"]	1	1L0W	["ASPARTYL-TRNA SYNTHETASE"]
1L1E	2	["MET164","PHE220","PHE150","PHE151"]	1	1L1E	["MYCOLIC ACID SYNTHASE"]
1L1L	1	["MET148","TYR129","TRP457","PHE152"]	1	1L1L	["RIBONUCLEOSIDE TRIPHOSPHATE REDUCTASE"]
1L2H	0	["MET95","TYR90","PHE99","TYR68"]	1	1L2H	["INTERLEUKIN 1-BETA"]
1L2U	4	["PHE69","TYR217","TRP94","MET95"]	1	1L2U	["OROTIDINE 5'-PHOSPHATE DECARBOXYLASE"]
1L2U	4	["TYR23","MET49","PHE53","PHE57"]
1L4I	0	["PHE48","MET75","TYR115","PHE83"]	1	1L4I	["SFAE PROTEIN"]
1L5W	2	["MET45","PHE5","PHE10","TRP83"]	1	1L5W	["MALTODEXTRIN PHOSPHORYLASE"]
1L6S	4	["TYR311","MET49","TYR275","PHE35"]	1	1L6S	["PORPHOBILINOGEN SYNTHASE"]
1L7A	3	["TYR206","MET138","TYR150","TYR91"]	1	1L7A	["CEPHALOSPORIN C DEACETYLASE"]
1L7A	3	["TYR88","TYR61","PHE113","MET115"]
1L8N	3	["PHE168","MET153","PHE173","PHE214"]	1	1L8N	["ALPHA-D-GLUCURONIDASE"]
1L8S	3	["TYR73","MET8","TYR75","PHE5"]	1	1L8S	["PHOSPHOLIPASE A2, MAJOR ISOENZYME"]
1L9N	2	["TRP349","TRP336","TYR154","MET145"]	1	1L9N	["PROTEIN-GLUTAMINE GLUTAMYLTRANSFERASE E3"]
1L9X	3	["MET207","PHE180","PHE190","PHE113"]	1	1L9X	["GAMMA-GLUTAMYL HYDROLASE"]
1LBA	3	["MET100","PHE133","PHE95","TRP138"]	1	1LBA	["T7 LYSOZYME"]
1LBQ	4	["PHE345","TRP199","MET349","PHE160"]	1	1LBQ	["FERROCHELATASE"]
1LBQ	4	["PHE265","MET260","PHE232","TYR269"]
1LBQ	4	["TYR146","TRP193","TYR132","MET149"]
1LF7	0	["PHE27","PHE22","PHE92","MET64"]	1	1LF7	["COMPLEMENT PROTEIN C8GAMMA"]
1LFK	0	["TRP398","MET130","PHE142","PHE368"]	1	1LFK	["P450 MONOOXYGENASE"]
1LG7	0	["TRP91","TYR105","MET175","PHE158"]	1	1LG7	["VSV MATRIX PROTEIN"]
1LGY	3	["MET156","TYR159","TYR188","PHE185"]	1	1LGY	["TRIACYLGLYCEROL LIPASE"]
1LJ5	0	["TRP175","PHE360","TYR228","MET235"]	1	1LJ5	["PLASMINOGEN ACTIVATOR INHIBITOR-1"]
1LKD	1	["PHE211","PHE11","MET9","PHE147"]	1	1LKD	["BIPHENYL-2,3-DIOL 1,2-DIOXYGENASE"]
1LKX	0	["PHE405","MET570","PHE566","TYR182"]	1	1LKX	["MYOSIN IE HEAVY CHAIN"]
1LLN	3	["PHE54","PHE59","PHE162","MET141"]	1	1LLN	["ANTIVIRAL PROTEIN 3"]
1LLN	3	["TYR117","PHE86","TYR113","MET120"]
1LLU	1	["TYR189","MET193","PHE304","TYR160"]	1	1LLU	["ALCOHOL DEHYDROGENASE"]
1LMI	0	["TRP129","TRP26","MET119","PHE68"]	1	1LMI	["IMMUNOGENIC PROTEIN MPT63/MPB63"]
1LMK	0	["TRP36","MET81","TYR94","PHE70"]	1	1LMK	["BIVALENT DIABODY"]
1LOP	5	["PHE27","PHE98","MET85","PHE123"]	1	1LOP	["CYCLOPHILIN A","SUCCINYL-ALA-PRO-ALA-P-NITROANILIDE"]
1LQT	0	["PHE78","PHE16","PHE76","MET38"]	1	1LQT	["FPRA"]
1LRW	1	["PHE578","TYR535","PHE510","MET576"]	1	1LRW	["METHANOL DEHYDROGENASE SUBUNIT 1","METHANOL DEHYDROGENASE SUBUNIT 2"]
1LRZ	0	["TYR352","MET349","PHE195","PHE318"]	1	1LRZ	["STAPHYLOCOCCUS AUREUS FEMA"]
1LUF	2	["MET629","PHE632","PHE654","PHE720"]	1	1LUF	["MUSCLE-SPECIFIC TYROSINE KINASE RECEPTOR MUSK"]
1LWB	3	["MET92","TYR114","PHE88","PHE57"]	1	1LWB	["PUTATIVE SECRETED PROTEIN"]
1LWJ	2	["MET433","PHE418","PHE403","PHE428"]	1	1LWJ	["4-ALPHA-GLUCANOTRANSFERASE"]
1LXD	0	["MET87","TYR93","PHE84","PHE95"]	1	1LXD	["RALGDSB"]
1LXI	0	["TYR62","MET131","TYR128","TRP52"]	1	1LXI	["BONE MORPHOGENETIC PROTEIN 7"]
1M2K	0	["TYR64","MET68","TRP61","PHE72"]	1	1M2K	["SILENT INFORMATION REGULATOR 2"]
1M2X	3	["PHE180","PHE187","MET111","TYR137"]	1	1M2X	["CLASS B CARBAPENEMASE BLAB-1"]
1M4L	3	["MET301","PHE86","TRP294","PHE96"]	1	1M4L	["CARBOXYPEPTIDASE A"]
1M4M	0	["MET93","TYR13","PHE86","PHE58"]	1	1M4M	["BACULOVIRAL IAP REPEAT-CONTAINING PROTEIN 5"]
1M6D	3	["TRP181","TRP177","MET141","TYR187"]	1	1M6D	["CATHEPSIN F"]
1M85	1	["MET124","PHE213","TYR199","PHE215"]	1	1M85	["CATALASE"]
1M8T	3	["TYR73","MET8","TYR75","PHE5"]	1	1M8T	["PHOSPHOLIPASE A2"]
1M9Z	0	["MET112","PHE88","PHE110","TYR85"]	1	1M9Z	["TGF-BETA RECEPTOR TYPE II"]
1MA1	1	["MET87","TRP84","PHE83","PHE187"]	1	1MA1	["SUPEROXIDE DISMUTASE"]
1MB1	0	["TYR73","TYR10","MET26","TRP77"]	1	1MB1	["MLU1-BOX BINDING PROTEIN"]
1MD6	0	["PHE110","PHE148","PHE150","MET10"]	1	1MD6	["INTERLEUKIN 1 FAMILY, MEMBER 5 (DELTA)"]
1MD8	3	["TRP659","PHE616","PHE669","MET620"]	1	1MD8	["C1R COMPLEMENT SERINE PROTEASE"]
1MHQ	0	["TRP138","PHE97","PHE142","MET90"]	1	1MHQ	["ADP-RIBOSYLATION FACTOR BINDING PROTEIN GGA2"]
1MJF	2	["PHE213","MET209","TYR175","TYR188"]	1	1MJF	["SPERMIDINE SYNTHASE"]
1MJT	1	["PHE222","TYR344","PHE342","MET208"]	1	1MJT	["NITRIC-OXIDE SYNTHASE HOMOLOG"]
1MLA	0	["MET88","PHE8","TYR74","PHE6"]	1	1MLA	["MALONYL-COENZYME A ACYL CARRIER PROTEIN TRANSACYLASE"]
1MPP	3	["PHE258","MET274","PHE284","PHE305"]	1	1MPP	["PEPSIN"]
1MUK	0	["PHE27","TRP868","MET867","TRP843"]	1	1MUK	["MINOR CORE PROTEIN LAMBDA 3"]
1MUK	0	["TYR286","TYR364","TYR354","MET285"]
1MUW	5	["PHE10","MET306","PHE285","PHE12"]	1	1MUW	["XYLOSE ISOMERASE"]
1MXG	3	["PHE16","TRP18","PHE83","MET60"]	1	1MXG	["ALPHA AMYLASE"]
1MXG	3	["TRP37","PHE317","TYR314","MET13"]
1MXI	2	["TYR7","PHE63","PHE66","MET98"]	1	1MXI	["HYPOTHETICAL TRNA/RRNA METHYLTRANSFERASE HI0766"]
1MY7	0	["MET270","PHE228","PHE286","PHE252"]	1	1MY7	["NF-KAPPAB P65 (RELA) SUBUNIT"]
1N08	2	["TYR152","MET147","PHE66","TYR68"]	1	1N08	["PUTATIVE RIBOFLAVIN KINASE"]
1N0U	0	["PHE717","PHE667","MET681","TYR714"]	1	1N0U	["ELONGATION FACTOR 2"]
1N0U	0	["PHE285","MET324","TRP218","PHE327"]
1N1B	5	["PHE553","MET557","PHE465","TYR462"]	1	1N1B	["(+)-BORNYL DIPHOSPHATE SYNTHASE"]
1N1T	3	["PHE372","MET50","TRP81","TYR357"]	1	1N1T	["SIALIDASE"]
1N45	1	["PHE167","PHE166","PHE47","MET51"]	1	1N45	["HEME OXYGENASE 1"]
1N45	1	["PHE214","PHE37","MET34","PHE33"]
1N7O	4	["MET655","PHE657","PHE569","TRP670"]	1	1N7O	["HYALURONIDASE"]
1N83	0	["PHE391","MET319","PHE381","TYR311"]	1	1N83	["NUCLEAR RECEPTOR ROR-ALPHA"]
1N97	0	["PHE118","PHE234","PHE117","MET132"]	1	1N97	["CYP175A1"]
1NB2	2	["TRP76","PHE72","MET74","PHE26"]	1	1NB2	["NUCLEOSIDE DIPHOSPHATE KINASE"]
1NC5	0	["MET25","PHE46","TYR62","TYR65"]	1	1NC5	["HYPOTHETICAL PROTEIN YTER"]
1NCQ	0	["PHE226","TRP102","PHE186","MET224"]	1	1NCQ	["COAT PROTEIN VP1","COAT PROTEIN VP2","COAT PROTEIN VP3","COAT PROTEIN VP4"]
1NFG	3	["PHE91","MET179","TYR234","PHE373"]	1	1NFG	["D-HYDANTOINASE"]
1NFV	0	["TYR92","MET49","TYR139","TYR30"]	1	1NFV	["BACTERIOFERRITIN"]
1NH1	0	["MET69","PHE274","TRP98","TYR65"]	1	1NH1	["AVIRULENCE B PROTEIN"]
1NIR	1	["TRP385","MET339","TYR337","TRP410"]	1	1NIR	["NITRITE REDUCTASE"]
1NJ1	6	["PHE147","MET43","TYR38","TYR98"]	1	1NJ1	["PROLINE-TRNA SYNTHETASE"]
1NKS	2	["TYR87","PHE120","MET193","PHE89"]	1	1NKS	["ADENYLATE KINASE"]
1NLX	0	["TYR484","PHE438","MET423","PHE419"]	1	1NLX	["POLLEN ALLERGEN PHL P 6"]
1NNH	0	["PHE170","MET180","PHE161","PHE184"]	1	1NNH	["ASPARAGINYL-TRNA SYNTHETASE-RELATED PEPTIDE"]
1NO7	0	["MET940","PHE618","TYR623","TYR628"]	1	1NO7	["MAJOR CAPSID PROTEIN"]
1NOW	3	["PHE376","PHE370","MET371","PHE380"]	1	1NOW	["BETA-HEXOSAMINIDASE BETA CHAIN"]
1NQ6	3	["PHE191","TYR169","PHE129","MET187"]	1	1NQ6	["XYS1"]
1NQ7	0	["MET329","PHE320","PHE330","TYR250"]	1	1NQ7	["NUCLEAR RECEPTOR ROR-BETA","STEROID RECEPTOR COACTIVATOR-1"]
1NR0	0	["PHE505","TRP544","TRP532","MET565"]	1	1NR0	["ACTIN INTERACTING PROTEIN 1"]
1NW1	2	["PHE318","MET346","PHE350","PHE340"]	1	1NW1	["CHOLINE KINASE (49.2 KD)"]
1NWW	3	["PHE120","MET32","PHE31","TRP130"]	1	1NWW	["LIMONENE-1,2-EPOXIDE HYDROLASE"]
1NWZ	0	["MET109","PHE75","PHE92","PHE63"]	1	1NWZ	["PHOTOACTIVE YELLOW PROTEIN"]
1NXC	3	["TYR615","MET555","TYR556","PHE633"]	1	1NXC	["MANNOSYL-OLIGOSACCHARIDE 1,2-ALPHA-MANNOSIDASE IA"]
1NXC	3	["PHE526","PHE528","MET473","TYR460"]
1NYC	0	["PHE67","TYR77","TYR105","MET89"]
1O0W	3	["MET101","PHE129","PHE149","PHE12"]	1	1NYC	["CYSTEINE PROTEASE INHIBITOR"]
1O65	0	["PHE94","TYR70","MET146","TRP78"]	1	1O0W	["RIBONUCLEASE III"]
1O75	0	["MET253","PHE67","TRP286","PHE111"]	1	1O65	["HYPOTHETICAL PROTEIN YIIM"]
1O75	0	["MET155","TYR20","TYR17","TYR69"]	1	1O75	["47 KDA MEMBRANE ANTIGEN"]
1O7F	0	["MET154","PHE47","TYR150","PHE143"]
1OCX	2	["PHE54","PHE80","MET88","PHE66"]	1	1O7F	["EPAC2"]
1ODM	1	["TYR160","PHE171","TYR265","MET257"]	1	1OCX	["MALTOSE O-ACETYLTRANSFERASE"]
1OFD	1	["PHE78","MET76","TYR175","TYR188"]	1	1ODM	["ISOPENICILLIN N SYNTHASE"]
1OHE	0	["PHE194","TYR192","TYR333","MET335"]	1	1OFD	["FERREDOXIN-DEPENDENT GLUTAMATE SYNTHASE 2"]
1OHP	5	["MET112","PHE54","PHE101","TYR14"]	1	1OHE	["CDC14B2 PHOSPHATASE","PEPTIDE LIGAND"]
1OI6	0	["TYR30","PHE44","MET134","TYR74"]	1	1OHP	["STEROID DELTA-ISOMERASE"]
1OIS	5	["MET347","PHE356","TYR358","TRP344"]	1	1OI6	["PCZA361.16"]
1OJ1	0	["TYR77","MET23","PHE36","PHE28"]	1	1OIS	["DNA TOPOISOMERASE I"]
1OKB	3	["PHE102","TRP222","MET106","TYR126"]	1	1OJ1	["RC-RNASE6 RIBONUCLEASE"]
1OLL	0	["PHE167","TRP175","PHE13","MET14"]	1	1OKB	["URACIL-DNA GLYCOSYLASE"]
1OLP	3	["PHE128","PHE48","TYR235","MET125"]	1	1OLL	["NK RECEPTOR"]
1OQC	0	["PHE52","MET49","PHE86","TYR37"]	1	1OLP	["ALPHA-TOXIN"]
1OQJ	0	["PHE167","PHE111","MET160","TRP145"]	1	1OQC	["AUGMENTER OF LIVER REGENERATION"]
1OTG	5	["PHE105","PHE4","PHE92","MET64"]	1	1OQJ	["GLUCOCORTICOID MODULATORY ELEMENT BINDING PROTEIN-1"]
1OVM	4	["PHE75","MET166","TYR127","TYR164"]	1	1OTG	["5-CARBOXYMETHYL-2-HYDROXYMUCONATE ISOMERASE"]
1OWL	4	["TYR305","PHE297","PHE289","MET398"]	1	1OVM	["INDOLE-3-PYRUVATE DECARBOXYLASE"]
1OZ6	3	["TYR73","MET8","TYR75","PHE5"]	1	1OWL	["DEOXYRIBODIPYRIMIDINE PHOTOLYASE"]
1OZY	3	["TYR73","MET8","TYR75","PHE5"]	1	1OZ6	["PHOSPHOLIPASE A2"]
1P2Z	0	["TRP398","PHE395","MET397","TYR99"]	1	1OZY	["PHOSPHOLIPASE A2"]
1P35	0	["MET45","TYR101","TYR30","PHE47"]	1	1P2Z	["HEXON PROTEIN"]
1P4C	0	["PHE287","MET267","PHE44","TRP47"]	1	1P35	["P35"]
1P7O	3	["TYR73","MET8","TYR75","PHE5"]	1	1P4C	["L(+)-MANDELATE DEHYDROGENASE"]
1P9Y	5	["PHE103","TYR105","MET71","TYR92"]	1	1P7O	["PHOSPHOLIPASE A2"]
1PAM	2	["TRP636","MET625","TYR638","PHE652"]	1	1P9Y	["TRIGGER FACTOR"]
1PAM	2	["MET329","PHE259","PHE323","PHE283"]	1	1PAM	["CYCLODEXTRIN GLUCANOTRANSFERASE"]
1PAM	2	["MET69","TYR18","TYR388","TYR65"]
1PB7	0	["PHE66","PHE141","MET277","PHE276"]	1	1PB7	["N-METHYL-D-ASPARTATE RECEPTOR SUBUNIT 1"]
1PBY	1	["TRP255","PHE217","PHE244","MET206"]	1	1PBY	["QUINOHEMOPROTEIN AMINE DEHYDROGENASE 60 KDA SUBUNIT","QUINOHEMOPROTEIN AMINE DEHYDROGENASE 40 KDA SUBUNIT","QUINOHEMOPROTEIN AMINE DEHYDROGENASE 9 KDA SUBUNIT"]
1PDZ	4	["MET181","TYR408","PHE177","PHE149"]	1	1PDZ	["ENOLASE"]
1PEA	0	["PHE202","MET160","PHE145","TYR164"]	1	1PEA	["AMIDASE OPERON"]
1PEX	3	["MET295","TRP321","PHE302","PHE297"]	1	1PEX	["COLLAGENASE-3"]
1PHO	0	["MET20","TYR40","PHE310","TYR22"]	1	1PHO	["PHOSPHOPORIN"]
1POI	0	["PHE91","PHE87","TYR70","MET98"]	1	1POI	["GLUTACONATE COENZYME A-TRANSFERASE","GLUTACONATE COENZYME A-TRANSFERASE"]
1PU6	0	["PHE202","TYR199","MET147","PHE174"]	1	1PU6	["3-METHYLADENINE DNA GLYCOSYLASE"]
1PUO	0	["PHE10","PHE14","TYR11","MET64"]	1	1PUO	["MAJOR ALLERGEN I POLYPEPTIDE, FUSED CHAIN 2, CHAIN 1"]
1PWO	3	["TYR73","MET8","TYR75","PHE5"]	1	1PWO	["PHOSPHOLIPASE A2"]
1PX5	2	["MET287","TYR276","PHE278","PHE271"]	1	1PX5	["2'-5'-OLIGOADENYLATE SYNTHETASE 1"]
1PXY	0	["MET494","TRP491","TYR398","TRP401"]	1	1PXY	["FIMBRIN-LIKE PROTEIN"]
1PXY	0	["MET278","TYR304","TRP277","PHE294"]
1PZD	0	["PHE730","TYR751","MET728","TYR646"]	1	1PZD	["COATOMER GAMMA SUBUNIT"]
1Q14	0	["MET30","PHE231","TRP196","TYR113"]	1	1Q14	["HST2 PROTEIN"]
1Q1A	0	["MET30","PHE231","TRP196","TYR113"]	1	1Q1A	["HST2 PROTEIN","HISTONE H4"]
1Q1U	0	["MET67","TRP111","TYR102","PHE85"]	1	1Q1U	["FIBROBAST GROWTH FACTOR HOMOLOGOUS FACTOR 1"]
1Q3B	3	["PHE27","MET110","TYR35","PHE58"]	1	1Q3B	["ENDONUCLEASE VIII"]
1Q42	0	["PHE16","MET166","TYR168","PHE71"]	1	1Q42	["MRNA TRANSPORT REGULATOR MTR2"]
1Q4G	1	["TYR417","PHE407","MET413","TYR402"]	1	1Q4G	["PROSTAGLANDIN G/H SYNTHASE 1"]
1Q4G	1	["MET391","PHE395","PHE200","TYR404"]
1Q4G	1	["MET197","PHE426","TYR301","PHE580"]
1Q5D	0	["MET325","PHE327","PHE308","TRP74"]	1	1Q5D	["P450 EPOXIDASE"]
1Q8I	2	["PHE631","MET629","PHE657","TYR653"]	1	1Q8I	["DNA POLYMERASE II"]
1Q8Y	2	["TYR158","MET186","PHE232","TYR153"]	1	1Q8Y	["SR PROTEIN KINASE"]
1QAZ	3	["MET256","TYR20","PHE148","TYR320"]	1	1QAZ	["PROTEIN (ALGINATE LYASE A1-III)"]
1QCX	4	["PHE316","MET322","PHE276","PHE261"]	1	1QCX	["PECTIN LYASE B"]
1QCX	4	["PHE253","PHE256","PHE230","MET237"]
1QDM	3	["PHE268","MET201","PHE199","TRP311"]	1	1QDM	["PROPHYTEPSIN"]
1QGR	0	["PHE728","PHE717","MET693","TYR731"]	1	1QGR	["PROTEIN (IMPORTIN BETA SUBUNIT)","PROTEIN (IMPORTIN ALPHA-2 SUBUNIT)"]
1QHU	0	["MET44","TRP171","PHE46","PHE205"]	1	1QHU	["PROTEIN (HEMOPEXIN)"]
1QMG	1	["TYR392","TYR393","MET396","TYR400"]	1	1QMG	["ACETOHYDROXY-ACID ISOMEROREDUCTASE"]
1QMN	0	["MET389","PHE52","PHE35","TYR38"]	1	1QMN	["ALPHA-1-ANTICHYMOTRYPSIN"]
1QNG	5	["MET107","PHE37","PHE136","PHE90"]	1	1QNG	["PEPTIDYL-PROLYL CIS-TRANS ISOMERASE","CYCLOSPORIN A"]
1QOX	3	["TRP134","PHE164","TYR120","MET170"]	1	1QOX	["BETA-GLUCOSIDASE"]
1QOZ	3	["TYR170","TYR190","MET131","TYR89"]	1	1QOZ	["ACETYL XYLAN ESTERASE"]
1QQ5	3	["TYR10","TRP59","PHE58","MET120"]	1	1QQ5	["PROTEIN (L-2-HALOACID DEHALOGENASE)"]
1QQH	0	["MET129","TYR179","PHE121","TYR131"]	1	1QQH	["PAPILLOMAVIRUS TRANSCRIPTION FACTOR E2"]
1QRD	1	["PHE178","TYR132","MET131","TYR128"]	1	1QRD	["QUINONE-REDUCTASE"]
1QS8	0	["PHE156","PHE313","MET306","PHE305"]	1	1QS8	["PLASMEPSIN","PEPSTATIN A"]
1QTF	3	["TYR177","PHE215","MET171","TYR150"]	1	1QTF	["EXFOLIATIVE TOXIN B"]
1QUU	0	["TRP224","TRP144","PHE141","MET145"]	1	1QUU	["HUMAN SKELETAL MUSCLE ALPHA-ACTININ 2"]
1QWL	1	["TYR289","TRP284","TYR273","MET265"]	1	1QWL	["KATA CATALASE"]
1QZZ	0	["PHE311","PHE145","MET312","TRP146"]	1	1QZZ	["ACLACINOMYCIN-10-HYDROXYLASE"]
1R0V	3	["TYR260","MET138","TYR297","PHE231"]	1	1R0V	["TRNA-INTRON ENDONUCLEASE"]
1R17	0	["TYR371","PHE373","PHE315","MET327"]	1	1R17	["FIBRINOGEN-BINDING PROTEIN SDRG","FIBRINOPEPTIDE B"]
1R26	0	["PHE75","PHE52","MET40","TRP24"]	1	1R26	["THIOREDOXIN"]
1R2F	1	["MET97","TRP31","PHE30","PHE96"]	1	1R2F	["PROTEIN (RIBONUCLEOTIDE REDUCTASE R2)"]
1R3S	4	["PHE328","MET324","TYR333","PHE353"]	1	1R3S	["UROPORPHYRINOGEN DECARBOXYLASE"]
1R3S	4	["MET36","PHE217","PHE261","TRP34"]
1R42	0	["PHE525","TYR381","MET557","PHE400"]	1	1R42	["ANGIOTENSIN I CONVERTING ENZYME 2","DISORDERED SEGMENT OF COLLECTRIN HOMOLOGY DOMAIN","DISORDERED SEGMENT OF COLLECTRIN HOMOLOGY DOMAIN","DISORDERED SEGMENT OF COLLECTRIN HOMOLOGY DOMAIN","DISORDERED SEGMENT OF COLLECTRIN HOMOLOGY DOMAIN"]
1R42	0	["MET270","TRP271","TRP165","TRP168"]
1R44	3	["MET1","PHE7","PHE199","PHE5"]	1	1R44	["D-ALANYL-D-ALANINE DIPEPTIDASE"]
1R4X	0	["PHE730","TYR751","MET728","TYR646"]	1	1R4X	["COATOMER GAMMA SUBUNIT"]
1R5B	0	["TYR398","TRP445","MET386","TRP393"]	1	1R5B	["SUP35"]
1R5T	3	["MET67","TRP79","PHE102","PHE106"]	1	1R5T	["CYTIDINE DEAMINASE"]
1R6X	2	["TYR242","MET200","TYR249","PHE194"]	1	1R6X	["ATP:SULFATE ADENYLYLTRANSFERASE"]
1R9C	2	["TYR67","TYR108","MET116","TYR110"]	1	1R9C	["GLUTATHIONE TRANSFERASE"]
1R9J	2	["MET577","TRP612","TYR615","PHE583"]	1	1R9J	["TRANSKETOLASE"]
1R9L	0	["PHE88","TRP300","PHE255","MET258"]	1	1R9L	["GLYCINE BETAINE-BINDING PERIPLASMIC PROTEIN"]
1REO	1	["MET247","TYR50","PHE105","TYR101"]	1	1REO	["AHPLAAO"]
1REO	1	["PHE112","MET89","TYR356","TYR372"]
1RF6	2	["MET388","PHE238","PHE417","TYR414"]	1	1RF6	["5-ENOLPYRUVYLSHIKIMATE-3-PHOSPHATE SYNTHASE"]
1RG9	2	["MET254","PHE5","TYR172","TYR125"]	1	1RG9	["S-ADENOSYLMETHIONINE SYNTHETASE"]
1RH9	3	["TYR336","PHE319","TRP295","MET278"]	1	1RH9	["ENDO-BETA-MANNANASE"]
1RH9	3	["MET223","TYR171","TRP219","TYR226"]
1RHS	2	["PHE80","MET114","TRP113","PHE58"]	1	1RHS	["SULFUR-SUBSTITUTED RHODANESE"]
1RJW	1	["TYR183","TYR154","PHE298","MET187"]	1	1RJW	["ALCOHOL DEHYDROGENASE"]
1RKQ	0	["TYR117","PHE152","MET146","TYR94"]	1	1RKQ	["HYPOTHETICAL PROTEIN YIDA"]
1RKU	0	["MET43","PHE93","TYR39","TYR125"]	1	1RKU	["HOMOSERINE KINASE"]
1RP0	0	["PHE138","TYR30","MET34","TRP160"]	1	1RP0	["THIAZOLE BIOSYNTHETIC ENZYME"]
1RQG	6	["PHE556","TRP351","PHE385","MET561"]	1	1RQG	["METHIONYL-TRNA SYNTHETASE"]
1RQG	6	["TYR4","TYR35","MET448","PHE32"]
1RRH	1	["TYR581","TRP578","MET585","TYR436"]	1	1RRH	["SEED LIPOXYGENASE-3"]
1RTQ	3	["TYR148","MET146","TYR165","TRP233"]	1	1RTQ	["BACTERIAL LEUCYL AMINOPEPTIDASE"]
1RU4	4	["MET67","PHE97","PHE63","TRP142"]	1	1RU4	["PECTATE LYASE"]
1RY2	6	["PHE357","PHE349","TYR371","MET345"]	1	1RY2	["ACETYL-COENZYME A SYNTHETASE 1"]
1RY6	0	["MET304","TYR324","PHE89","TYR91"]	1	1RY6	["INTERNAL KINESIN"]
1S1D	3	["PHE274","PHE307","MET305","PHE313"]	1	1S1D	["APYRASE"]
1S2O	3	["TRP14","TYR39","MET58","PHE35"]	1	1S2O	["SUCROSE-PHOSPHATASE"]
1S4N	2	["PHE381","TRP242","MET264","TRP263"]	1	1S4N	["GLYCOLIPID 2-ALPHA-MANNOSYLTRANSFERASE"]
1S5J	2	["TYR578","PHE218","MET602","PHE573"]	1	1S5J	["DNA POLYMERASE I"]
1S7J	0	["PHE62","MET35","TRP29","PHE49"]	1	1S7J	["PHENAZINE BIOSYNTHESIS PROTEIN PHZF FAMILY"]
1S9R	3	["MET276","TRP410","PHE282","TYR220"]	1	1S9R	["ARGININE DEIMINASE"]
1SCH	1	["MET273","PHE157","PHE41","PHE45"]	1	1SCH	["PEANUT PEROXIDASE, MAJOR CATIONIC ISOZYME"]
1SDD	0	["PHE187","TYR204","PHE239","MET292"]	1	1SDD	["COAGULATION FACTOR V","COAGULATION FACTOR V"]
1SFR	2	["TRP267","TYR210","MET149","TRP51"]	1	1SFR	["ANTIGEN 85-A"]
1SFR	2	["MET18","TYR95","PHE100","TRP97"]
1SL5	0	["PHE359","MET316","TRP364","TRP329"]	1	1SL5	["MDC-SIGN1B TYPE I ISOFORM"]
1SL6	0	["TRP341","PHE371","TRP376","MET328"]	1	1SL6	["C-TYPE LECTIN DC-SIGNR"]
1SMR	3	["PHE137","MET123","PHE151","PHE31"]	1	1SMR	["RENIN","INHIBITOR CH-66"]
1SP3	0	["PHE345","MET304","TYR338","TYR298"]	1	1SP3	["CYTOCHROME C, PUTATIVE"]
1SQ9	0	["MET295","PHE358","TRP293","TRP311"]	1	1SQ9	["ANTIVIRAL PROTEIN SKI8"]
1SQ9	0	["TRP153","MET119","TYR151","PHE124"]
1SQW	0	["PHE79","PHE37","MET12","PHE13"]	1	1SQW	["SACCHAROMYCES CEREVISIAE NIP7P HOMOLOG"]
1SR7	0	["TYR795","PHE794","MET789","TRP802"]	1	1SR7	["PROGESTERONE RECEPTOR"]
1ST8	3	["MET229","PHE251","TRP200","PHE205"]	1	1ST8	["FRUCTAN 1-EXOHYDROLASE IIA"]
1ST8	3	["MET20","PHE35","PHE13","TYR37"]
1SVI	0	["TRP92","TYR79","MET126","PHE129"]	1	1SVI	["GTP-BINDING PROTEIN YSXC"]
1SZI	0	["PHE334","PHE377","PHE383","MET283"]	1	1SZI	["MANNOSE-6-PHOSPHATE RECEPTOR BINDING PROTEIN 1"]
1SZN	3	["TRP213","MET202","PHE184","TRP221"]	1	1SZN	["ALPHA-GALACTOSIDASE"]
1T0B	0	["TYR205","MET30","TYR26","TRP71"]	1	1T0B	["THUA-LIKE PROTEIN"]
1T10	5	["MET476","TYR393","PHE479","PHE480"]	1	1T10	["GLUCOSE-6-PHOSPHATE ISOMERASE"]
1T10	5	["TYR560","PHE127","MET131","PHE132"]
1T1J	0	["PHE100","PHE5","PHE99","MET73"]	1	1T1J	["HYPOTHETICAL PROTEIN"]
1T1J	0	["MET45","TRP65","PHE40","TYR72"]
1T1U	2	["TYR95","TRP90","MET94","TYR446"]	1	1T1U	["CHOLINE O-ACETYLTRANSFERASE"]
1T32	3	["PHE45","TRP141","MET30","TYR29"]	1	1T32	["CATHEPSIN G"]
1T5J	0	["MET244","TYR261","PHE240","TRP278"]	1	1T5J	["HYPOTHETICAL PROTEIN MJ1187"]
1T7L	2	["MET619","PHE581","TYR621","PHE624"]	1	1T7L	["Cobalamin-Independent Methionine Synthase"
1T7L	2	["MET93","PHE81","TYR90","TYR84"]
1T7L	2	["PHE34","TYR63","PHE17","MET38"]
1T8H	0	["MET156","PHE130","TYR110","TRP160"]	1	1T8H	["YLMD PROTEIN SEQUENCE HOMOLOGUE"]
1T8T	0	["TRP298","MET307","PHE302","PHE309"]	1	1T8T	["HEPARAN SULFATE D-GLUCOSAMINYL 3-O-SULFOTRANSFERASE 3A1"]
1TA3	3	["TYR189","TRP256","PHE11","MET254"]	1	1TA3	["XYLANASE INHIBITOR PROTEIN I","ENDO-1,4-BETA-XYLANASE"]
1TAD	0	["TYR226","PHE303","MET239","PHE283"]	1	1TAD	["TRANSDUCIN-ALPHA"]
1TBF	3	["MET758","PHE736","PHE735","TYR728"]	1	1TBF	["CGMP-SPECIFIC 3',5'-CYCLIC PHOSPHODIESTERASE"]
1TCV	2	["PHE87","MET83","TYR52","PHE58"]	1	1TCV	["PURINE-NUCLEOSIDE PHOSPHORYLASE"]
1TFD	0	["PHE274","PHE22","MET26","PHE282"]	1	1TFD	["TRANSFERRIN"]
1TFZ	1	["PHE43","MET49","PHE78","PHE76"]	1	1TFZ	["4-HYDROXYPHENYLPYRUVATE DIOXYGENASE"]
1TG7	3	["TYR343","TYR363","TYR365","MET344"]	1	1TG7	["BETA-GALACTOSIDASE"]
1TG7	3	["PHE333","MET61","PHE63","TYR396"]
1THT	0	["PHE177","PHE84","MET86","TRP186"]	1	1THT	["THIOESTERASE"]
1TIS	2	["MET158","TRP143","PHE159","TYR174"]	1	1TIS	["THYMIDYLATE SYNTHASE"]
1TJ7	4	["PHE266","MET151","PHE165","PHE259"]	1	1TJ7	["ARGININOSUCCINATE LYASE"]
1TJL	0	["PHE40","PHE111","TYR31","MET32"]	1	1TJL	["DNAK SUPPRESSOR PROTEIN"]
1TJV	4	["PHE126","PHE240","MET127","PHE244"]	1	1TJV	["DELTA CRYSTALLIN II"]
1TK1	1	["PHE213","PHE189","TYR216","MET227"]	1	1TK1	["COPROPORPHYRINOGEN III OXIDASE"]
1TL2	0	["PHE43","MET76","TYR63","TRP75"]	1	1TL2	["PROTEIN (TACHYLECTIN-2)"]
1TMO	1	["TRP471","TYR59","PHE83","MET61"]	1	1TMO	["TRIMETHYLAMINE N-OXIDE REDUCTASE"]
1TMX	1	["MET225","PHE112","TRP156","PHE108"]	1	1TMX	["HYDROXYQUINOL 1,2-DIOXYGENASE"]
1TQH	3	["TRP69","MET161","TYR128","PHE25"]	1	1TQH	["CARBOXYLESTERASE PRECURSOR"]
1TR0	0	["MET43","PHE46","TYR80","PHE71"]	1	1TR0	["STABLE PROTEIN 1"]
1TT8	4	["TRP27","PHE157","PHE38","MET34"]	1	1TT8	["CHORISMATE-PYRUVATE LYASE"]
1TU5	1	["PHE388","TYR472","MET467","PHE393"]	1	1TU5	["COPPER AMINE OXIDASE, LIVER ISOZYME"]
1TU7	2	["TYR152","MET182","PHE155","PHE178"]	1	1TU7	["GLUTATHIONE S-TRANSFERASE 2"]
1TU7	2	["TYR101","TYR109","MET104","TYR116"]
1TUE	0	["MET543","TRP516","TYR538","PHE539"]	1	1TUE	["REPLICATION PROTEIN E1","REGULATORY PROTEIN E2"]
1TWU	0	["TYR112","TRP113","MET131","TYR84"]	1	1TWU	["HYPOTHETICAL PROTEIN YYCE"]
1TZ7	2	["MET437","TYR467","PHE29","PHE32"]	1	1TZ7	["4-ALPHA-GLUCANOTRANSFERASE"]
1TZF	2	["PHE66","MET40","TRP95","PHE51"]	1	1TZF	["GLUCOSE-1-PHOSPHATE CYTIDYLYLTRANSFERASE"]
1TZJ	3	["PHE210","PHE175","PHE172","MET206"]	1	1TZJ	["1-AMINOCYCLOPROPANE-1-CARBOXYLATE DEAMINASE"]
1U19	0	["MET207","PHE208","PHE203","TYR191"]	1	1U19	["RHODOPSIN"]
1U20	0	["PHE177","PHE70","PHE172","MET60"]	1	1U20	["U8 SNORNA-BINDING PROTEIN X29"]
1U2Z	2	["PHE300","PHE255","PHE308","MET265"]	1	1U2Z	["K79 METHYLTRANSFERASE DOT1P"]
1U3D	0	["TYR383","PHE384","TRP334","MET348"]	1	1U3D	["CRYPTOCHROME 1 APOPROTEIN"]
1U4J	3	["TYR68","MET8","TYR70","PHE5"]	1	1U4J	["PHOSPHOLIPASE A2 ISOFORM 2"]
1U6E	2	["TRP215","TYR304","TYR310","MET220"]	1	1U6E	["3-OXOACYL-[ACYL-CARRIER-PROTEIN] SYNTHASE III"]
1U6Z	3	["PHE432","PHE424","PHE427","MET404"]	1	1U6Z	["EXOPOLYPHOSPHATASE"]
1U8Z	0	["MET35","TYR51","TYR36","PHE34"]	1	1U8Z	["RAS-RELATED PROTEIN RAL-A"]
1U9K	0	["MET100","TRP55","PHE85","TYR111"]	1	1U9K	["TRIGGERING RECEPTOR EXPRESSED ON MYELOID CELLS 1"]
1UA7	3	["TRP194","PHE175","MET224","TYR220"]	1	1UA7	["ALPHA-AMYLASE"]
1UAS	3	["TYR93","PHE65","TRP54","MET105"]	1	1UAS	["ALPHA-GALACTOSIDASE"]
1UCD	3	["PHE4","PHE169","MET108","PHE6"]	1	1UCD	["RIBONUCLEASE MC"]
1UD9	0	["TYR73","PHE69","PHE67","MET74"]	1	1UD9	["DNA POLYMERASE SLIDING CLAMP A"]
1UEB	0	["MET80","PHE82","PHE104","TYR72"]	1	1UEB	["ELONGATION FACTOR P"]
1UEB	0	["PHE54","MET15","TRP20","PHE41"]
1UG6	0	["PHE401","PHE395","TRP312","MET310"]	1	1UG6	["BETA-GLYCOSIDASE"]
1UHA	0	["TYR42","MET58","TRP43","TYR68"]	1	1UHA	["LECTIN-D2"]
1UHN	0	["PHE114","PHE126","MET202","PHE86"]	1	1UHN	["CALCINEURIN B-LIKE PROTEIN 2"]
1UHV	3	["MET368","TYR397","TYR363","PHE467"]	1	1UHV	["BETA-XYLOSIDASE"]
1UIK	0	["MET399","PHE405","PHE532","PHE478"]	1	1UIK	["ALPHA PRIME SUBUNIT OF BETA-CONGLYCININ"]
1UJ8	0	["TRP46","MET43","PHE40","TRP72"]	1	1UJ8	["HYPOTHETICAL PROTEIN YFHJ"]
1UKC	0	["MET536","TRP529","TYR360","PHE356"]	1	1UKC	["ESTA"]
1ULI	1	["TYR177","MET438","TRP444","PHE317"]	1	1ULI	["BIPHENYL DIOXYGENASE LARGE SUBUNIT","BIPHENYL DIOXYGENASE SMALL SUBUNIT"]
1ULI	1	["MET82","PHE94","PHE71","PHE116"]
1ULV	3	["PHE531","TYR494","MET481","TYR435"]	1	1ULV	["GLUCODEXTRANASE"]
1UOK	3	["PHE493","TYR495","TYR482","MET358"]	1	1UOK	["OLIGO-1,6-GLUCOSIDASE"]
1URJ	0	["MET632","TYR903","PHE643","TYR552"]	1	1URJ	["MAJOR DNA-BINDING PROTEIN"]
1URJ	0	["MET453","PHE123","PHE457","PHE125"]
1USG	0	["MET223","TYR131","TYR198","PHE196"]	1	1USG	["LEUCINE-SPECIFIC BINDING PROTEIN"]
1UT9	3	["MET311","PHE804","TYR308","TYR728"]	1	1UT9	["CELLULOSE 1,4-BETA-CELLOBIOSIDASE"]
1UTY	2	["TYR131","TRP91","MET78","PHE96"]	1	1UTY	["NON-STRUCTURAL PROTEIN 2"]
1UUQ	0	["TYR39","PHE32","MET208","TYR279"]	1	1UUQ	["MANNOSYL-OLIGOSACCHARIDE GLUCOSIDASE"]
1UV4	3	["TYR88","TRP86","TYR81","MET165"]	1	1UV4	["ARABINAN-ENDO 1,5-ALPHA-L-ARABINASE"]
1UV4	3	["MET17","TRP5","TRP48","TRP24"]
1UWK	4	["PHE118","TYR129","TRP115","MET496"]	1	1UWK	["UROCANATE HYDRATASE"]
1UWK	4	["PHE321","MET260","TYR161","PHE153"]
1UYP	3	["MET338","TYR410","TYR324","PHE392"]	1	1UYP	["BETA-FRUCTOSIDASE"]
1UYP	3	["TRP24","MET85","PHE116","PHE31"]
1V08	3	["TRP288","MET302","TYR228","TYR298"]	1	1V08	["BETA-GLUCOSIDASE"]
1V0D	0	["MET196","TYR291","PHE295","TRP287"]	1	1V0D	["DNA FRAGMENTATION FACTOR 40 KDA SUBUNIT"]
1V3Y	3	["MET139","TYR138","TYR82","PHE143"]	1	1V3Y	["PEPTIDE DEFORMYLASE"]
1V5D	3	["PHE55","MET134","TYR137","TYR83"]	1	1V5D	["CHITOSANASE"]
1V6Y	3	["MET188","TYR169","PHE192","PHE130"]	1	1V6Y	["CHIMERIC XYLANASE"]
1V7W	2	["MET503","TRP430","TRP648","TRP490"]	1	1V7W	["CHITOBIOSE PHOSPHORYLASE"]
1V7W	2	["MET466","PHE448","TYR463","PHE515"]
1V7W	2	["TYR672","TRP320","PHE6","MET316"]
1V84	2	["PHE193","MET255","PHE273","PHE258"]	1	1V84	["HUMAN GLCAT-P"]
1V84	2	["MET208","TYR192","TRP217","PHE205"]
1V9T	5	["PHE103","PHE125","PHE32","MET90"]	1	1V9T	["CYCLOPHILIN B","(SIN)APA(NIT)"]
1VA6	6	["MET1","TRP192","PHE190","PHE400"]	1	1VA6	["GLUTAMATE--CYSTEINE LIGASE"]
1VD3	3	["TRP76","TRP90","MET72","PHE109"]	1	1VD3	["RNASE NGR3"]
1VDH	0	["TYR145","MET147","PHE229","TRP198"]	1	1VDH	["MUCONOLACTONE ISOMERASE-LIKE PROTEIN"]
1VDN	5	["PHE81","PHE34","PHE127","MET98"]	1	1VDN	["CYCLOPHILIN A","(ACE)AAPA(MCM)"]
1VDR	1	["TRP139","TYR131","MET116","TRP134"]	1	1VDR	["DIHYDROFOLATE REDUCTASE"]
1VFF	3	["PHE118","MET119","TYR159","PHE124"]	1	1VFF	["BETA-GLUCOSIDASE"]
1VGP	4	["PHE322","PHE317","PHE153","MET170"]	1	1VGP	["373AA LONG HYPOTHETICAL CITRATE SYNTHASE"]
1VIP	3	["TYR73","MET8","TYR75","PHE5"]	1	1VIP	["PHOSPHOLIPASE A2"]
1VMK	2	["PHE80","MET76","TYR45","PHE51"]	1	1VMK	["PURINE NUCLEOSIDE PHOSPHORYLASE"]
1VPA	2	["TRP56","MET30","PHE23","PHE32"]	1	1VPA	["2-C-METHYL-D-ERYTHRITOL 4-PHOSPHATE CYTIDYLYLTRANSFERASE"]
1VPB	0	["PHE266","MET251","PHE310","TRP408"]	1	1VPB	["PUTATIVE MODULATOR OF DNA GYRASE"]
1VPB	0	["PHE436","PHE365","PHE431","MET237"]
1VPQ	0	["TYR189","MET110","TYR235","TYR187"]	1	1VPQ	["HYPOTHETICAL PROTEIN TM1631"]
1VPT	2	["TYR260","PHE200","MET263","PHE291"]	1	1VPT	["VP39"]
1VS3	5	["PHE62","PHE241","TYR10","MET60"]	1	1VS3	["TRNA PSEUDOURIDINE SYNTHASE A"]
1VYO	0	["MET18","PHE120","TYR33","PHE66"]	1	1VYO	["AVIDIN"]
1VZO	2	["MET80","PHE49","PHE64","PHE121"]	1	1VZO	["RIBOSOMAL PROTEIN S6 KINASE ALPHA 5"]
1W07	1	["MET254","PHE204","PHE162","TYR267"]	1	1W07	["ACYL-COA OXIDASE"]
1W0P	3	["MET536","TRP606","PHE579","TRP362"]	1	1W0P	["SIALIDASE"]
1W23	2	["MET353","TYR285","PHE301","PHE312"]	1	1W23	["PHOSPHOSERINE AMINOTRANSFERASE"]
1W2I	3	["PHE87","MET23","TRP61","PHE19"]	1	1W2I	["ACYLPHOSPHATASE"]
1W55	4	["PHE69","TRP34","PHE25","MET60"]	1	1W55	["ISPD/ISPF BIFUNCTIONAL ENZYME"]
1W5Q	4	["PHE43","MET57","TYR289","TYR324"]	1	1W5Q	["DELTA-AMINOLEVULINIC ACID DEHYDRATASE"]
1W6K	5	["TRP714","PHE711","MET657","TRP590"]	1	1W6K	["LANOSTEROL SYNTHASE"]
1W6K	5	["TYR237","PHE195","MET240","TRP192"]
1W74	5	["PHE144","PHE127","MET115","PHE97"]	1	1W74	["PEPTIDYL-PROLYL CIS-TRANS ISOMERASE A"]
1W7J	0	["PHE228","MET150","TYR232","TYR147"]	1	1W7J	["MYOSIN VA","MYOSIN LIGHT CHAIN 1"]
1W99	0	["TRP89","MET253","TYR249","TYR228"]	1	1W99	["PESTICIDIAL CRYSTAL PROTEIN CRY4BA"]
1W9I	3	["PHE247","MET166","TYR163","TYR448"]	1	1W9I	["MYOSIN II HEAVY CHAIN"]
1W9Z	0	["PHE194","MET99","TYR281","TYR116"]	1	1W9Z	["VP9"]
1WB4	3	["PHE903","PHE950","MET863","PHE913"]	1	1WB4	["ENDO-1,4-BETA-XYLANASE Y"]
1WB8	1	["TYR87","TRP191","TRP88","MET91"]	1	1WB8	["SUPEROXIDE DISMUTASE [FE]"]
1WBI	0	["MET18","PHE118","TYR33","PHE64"]	1	1WBI	["AVIDIN-RELATED PROTEIN 2"]
1WCG	3	["TYR404","MET403","PHE9","PHE5"]	1	1WCG	["THIOGLUCOSIDASE"]
1WDN	0	["MET93","PHE164","TYR143","PHE173"]	1	1WDN	["GLUTAMINE BINDING PROTEIN"]
1WE0	1	["MET96","TRP82","TYR94","PHE15"]	1	1WE0	["ALKYL HYDROPEROXIDE REDUCTASE C"]
1WER	0	["PHE901","MET967","PHE860","PHE970"]	1	1WER	["P120GAP"]
1WKP	0	["MET69","TYR108","TRP88","PHE122"]	1	1WKP	["FLOWERING LOCUS T PROTEIN"]
1WKY	3	["TRP279","TRP308","MET269","PHE254"]	1	1WKY	["ENDO-BETA-1,4-MANNANASE"]
1WLU	0	["MET68","TYR44","TYR70","PHE110"]	1	1WLU	["PHENYLACETIC ACID DEGRADATION PROTEIN PAAI"]
1WM1	3	["PHE157","PHE158","TRP148","MET269"]	1	1WM1	["PROLINE IMINOPEPTIDASE"]
1WOH	3	["PHE15","PHE80","MET294","PHE66"]	1	1WOH	["AGMATINASE"]
1WOJ	3	["PHE206","TYR221","MET216","PHE199"]	1	1WOJ	["2',3'-CYCLIC-NUCLEOTIDE 3'-PHOSPHODIESTERASE"]
1WOM	0	["TYR152","MET148","PHE27","TRP155"]	1	1WOM	["SIGMA FACTOR SIGB REGULATION PROTEIN RSBQ"]
1WOM	0	["PHE113","PHE92","PHE50","MET22"]
1WPB	0	["MET72","PHE126","TYR123","PHE98"]	1	1WPB	["HYPOTHETICAL PROTEIN YFBU"]
1WQ8	0	["MET83","PHE85","TYR27","PHE35"]	1	1WQ8	["VASCULAR ENDOTHELIAL GROWTH FACTOR TOXIN"]
1WQL	1	["TRP454","PHE327","MET448","TYR187"]	1	1WQL	["IRON-SULFUR PROTEIN LARGE SUBUNIT OF CUMENE DIOXYGENASE","ETHYLBENZENE DIOXYGENASE SMALL SUBUNIT"]
1WRA	3	["TYR224","MET249","PHE251","PHE265"]	1	1WRA	[Phosphorylcholine Esterase Domain of the Virulence Factor Choline Binding Protein E]
1WRB	0	["TYR395","MET225","PHE397","PHE380"]	1	1WRB	["DJVLGB"]
1WST	2	["TYR315","PHE344","TYR225","MET343"]	1	1WST	["MULTIPLE SUBSTRATE AMINOTRANSFERASE"]
1WVF	1	["MET393","PHE479","TYR443","PHE458"]	1	1WVF	['P-CRESOL METHYLHYDROXYLASE"]
1WVV	3	["PHE280","PHE98","MET101","PHE102"]	1	1WVV	["CHITINASE C"]
1WXR	0	["PHE648","MET586","PHE596","PHE562"]	1	1WXR	["HAEMOGLOBIN PROTEASE"]
1WY3	0	["MET53","PHE47","PHE51","PHE58"]	1	1WY3	["VILLIN"]
1WYD	0	["PHE344","PHE318","MET239","TYR235"]	1	1WYD	["HYPOTHETICAL ASPARTYL-TRNA SYNTHETASE"]
1X0M	2	["TYR329","PHE358","MET357","TYR239"]	1	1X0M	["AMINOTRANSFERASE II HOMOLOGUE"]
1X0P	0	["TYR237","MET140","TRP191","PHE188"]	1	1X0P	["HYPOTHETICAL PROTEIN TLL0078"]
1X1I	4	["PHE228","MET267","TRP286","PHE335"]	1	1X1I	["XANTHAN LYASE"]
1X1N	2	["MET472","TRP56","PHE53","PHE504"]	1	1X1N	["4-ALPHA-GLUCANOTRANSFERASE"]
1X3L	2	["MET289","TYR287","PHE326","PHE318"]	1	1X3L	["HYPOTHETICAL PROTEIN PH0495"]
1X3Z	3	["TRP220","MET255","TYR273","TYR247"]	1	1X3Z	["PEPTIDE: N-GLYCANASE","UV EXCISION REPAIR PROTEIN RAD23","PEPTIDE PHQ-VAL-ALA-ASP-CF0"]
1X46	0	["MET142","PHE109","PHE139","TYR143"]	1	1X46	["HEMOGLOBIN COMPONENT VII"]
1X8L	0	["MET110","PHE109","TYR49","TYR46"]	1	1X8L	["RETINOL DEHYDRATASE"]
1X9D	3	["PHE405","PHE366","PHE417","MET363"]	1	1X9D	["HUMAN CLASS I ALPHA-1,2-MANNOSIDASE"]
1X9D	3	["TRP261","PHE257","MET298","PHE307"]
1XEU	0	["MET93","PHE80","PHE47","PHE96"]	1	1XEU	["INTERNALIN C"]
1XEY	4	["TRP139","PHE313","MET135","TRP173"]	1	1XEY	["GLUTAMATE DECARBOXYLASE ALPHA"]
1XG7	0	["PHE148","MET152","TYR155","TRP64"]	1	1XG7	["HYPOTHETICAL PROTEIN"]
1XG7	0	["TYR167","TYR123","MET126","PHE153"]
1XHB	2	["PHE411","PHE259","MET374","PHE325"]	1	1XHB	["POLYPEPTIDE N-ACETYLGALACTOSAMINYLTRANSFERASE 1"]
1XHX	2	["MET533","PHE572","PHE546","PHE550"]	1	1XHX	["DNA POLYMERASE"]
1XI9	0	["MET211","TYR208","PHE240","PHE327"]	1	1XI9	["PUTATIVE TRANSAMINASE"]
1XIM	5	["MET123","TYR168","TYR174","PHE178"]	1	1XIM	["D-XYLOSE ISOMERASE"]
1XM8	3	["MET1","PHE128","PHE121","PHE99"]	1	1XM8	["GLYOXALASE II"]
1XOC	0	["TYR428","MET454","TYR470","PHE431"]	1	1XOC	["OLIGOPEPTIDE-BINDING PROTEIN APPA","NONAPEPTIDE VDSKNTSSW"]
1XP3	3	["MET281","PHE287","PHE235","TYR240"]	1	1XP3	["ENDONUCLEASE IV"]
1XR6	2	["MET420","TYR428","TYR397","PHE431"]	1	1XR6	["GENOME POLYPROTEIN"]
1XR6	2	["TYR81","PHE198","MET298","PHE295"]
1XR7	2	["MET420","TYR428","TYR397","PHE431"]	1	1XR7	["GENOME POLYPROTEIN"]
1XR7	2	["TYR81","PHE295","PHE198","MET298"]
1XRE	1	["TRP186","TRP87","PHE86","MET90"]	1	1XRE	["SUPEROXIDE DISMUTASE"]
1XRK	0	["MET94","TYR75","TRP78","PHE106"]	1	1XRK	["BLEOMYCIN RESISTANCE PROTEIN"]
1XRO	3	["TYR106","MET208","PHE64","PHE77"]	1	1XRO	["PROLINE IMINOPEPTIDASE"]
1XRS	5	["PHE509","PHE288","PHE281","MET513"]	1	1XRS	["D-LYSINE 5,6-AMINOMUTASE ALPHA SUBUNIT","D-LYSINE 5,6-AMINOMUTASE BETA SUBUNIT"]
1XSZ	0	["PHE137","TRP251","PHE254","MET141"]	1	1XSZ	["GUANINE NUCLEOTIDE EXCHANGE PROTEIN"]
1XT8	0	["MET107","TYR106","TYR45","PHE33"]	1	1XT8	["CYSTEINE-BINDING PROTEIN"]
1XUQ	1	["PHE20","TRP87","MET25","TYR11"]	1	1XUQ	["SUPEROXIDE DISMUTASE"]
1XVI	3	["TRP151","MET158","TRP179","PHE172"]	1	1XVI	["PUTATIVE MANNOSYL-3-PHOSPHOGLYCERATE PHOSPHATASE"]
1XVX	0	["MET67","PHE59","TRP98","PHE76"]	1	1XVX	["YFUA"]
1XVY	0	["PHE56","PHE73","TRP95","MET64"]	1	1XVY	["SFUA"]
1XWI	0	["PHE220","MET262","PHE292","PHE258"]	1	1XWI	["SKD1 PROTEIN"]
1XWV	0	["PHE75","MET76","TYR86","PHE41"]	1	1XWV	["DER F II"]
1XX4	5	["MET100","PHE264","TRP112","TYR111"]	1	1XX4	["3,2-TRANS-ENOYL-COA ISOMERASE, MITOCHONDRIAL"]
1XZW	3	["PHE255","MET302","PHE310","PHE306"]	1	1XZW	["PURPLE ACID PHOSPHATASE"]
1Y0H	0	["TYR42","MET29","TYR77","TYR74"]	1	1Y0H	["HYPOTHETICAL PROTEIN RV0793"]
1Y4W	3	["MET100","TYR131","TRP65","PHE102"]	1	1Y4W	["EXO-INULINASE"]
1Y6Z	0	["TRP91","PHE148","MET134","PHE94"]	1	1Y6Z	["HEAT SHOCK PROTEIN, PUTATIVE"]
1Y75	3	["TYR68","MET8","TYR70","PHE5"]	1	1Y75	["PHOSPHOLIPASE A2 ISOFORM 5","PHOSPHOLIPASE A2 ISOFORM 6"]
1Y7B	3	["MET144","PHE127","PHE155","TRP146"]	1	1Y7B	["BETA-XYLOSIDASE, FAMILY 43 GLYCOSYL HYDROLASE"]
1Y88	0	["PHE54","PHE150","PHE6","MET10"]	1	1Y88	["HYPOTHETICAL PROTEIN AF1548"]
1YA0	0	["MET43","TYR50","TYR8","TYR40"]	1	1YA0	["SMG-7 TRANSCRIPT VARIANT 2"]
1YB0	0	["TRP147","TYR101","PHE150","MET141"]	1	1YB0	["PLYL"]
1YBE	2	["TRP214","TRP369","TRP184","MET183"]	1	1YBE	["NICOTINATE PHOSPHORIBOSYLTRANSFERASE"]
1YDY	3	["TRP260","MET261","TYR256","TYR258"]	1	1YDY	["GLYCEROPHOSPHORYL DIESTER PHOSPHODIESTERASE"]
1YE9	1	["PHE166","TYR266","MET269","PHE185"]	1	1YE9	["CATALASE HPII","CATALASE HPII"]
1YFS	6	["PHE11","TRP193","MET220","PHE113"]	1	1YFS	["ALANYL-TRNA SYNTHETASE"]
1YGT	0	["MET100","TYR32","TRP95","TRP40"]	1	1YGT	["CYTOPLASMIC DYNEIN LIGHT CHAIN"]
1YHT	3	["TRP216","TYR272","TRP330","MET22"]	1	1YHT	["DSPB"]
1YI8	0	["TYR190","TYR114","MET346","PHE186"]	1	1YI8	["TRYPTOPHANYL-TRNA SYNTHETASE"]
1YI9	1	["PHE80","MET68","TYR123","TYR173"]	1	1YI9	["PEPTIDYL-GLYCINE ALPHA-AMIDATING MONOOXYGENASE"]
1YIF	3	["PHE126","PHE154","MET143","TRP145"]	1	1YIF	["BETA-1,4-XYLOSIDASE"]
1YIQ	1	["MET519","PHE477","TRP539","TRP391"]	1	1YIQ	["QUINOHEMOPROTEIN ALCOHOL DEHYDROGENASE"]
1YIQ	1	["TYR291","TYR332","PHE330","MET356"]
1YIR	2	["PHE91","PHE88","MET27","PHE95"]	1	1YIR	["NICOTINATE PHOSPHORIBOSYLTRANSFERASE 2"]
1YK3	0	["TRP69","TYR105","TRP78","MET60"]	1	1YK3	["HYPOTHETICAL PROTEIN RV1347C/MT1389"]
1YK9	4	["MET326","PHE322","TYR302","PHE283"]	1	1YK9	["ADENYLATE CYCLASE"]
1YKF	1	["PHE45","PHE334","PHE4","MET335"]	1	1YKF	["NADP-DEPENDENT ALCOHOL DEHYDROGENASE"]
1YQQ	2	["MET82","TYR51","PHE104","PHE57"]	1	1YQQ	["XANTHOSINE PHOSPHORYLASE"]
1YR2	3	["PHE607","MET604","TYR635","TYR620"]	1	1YR2	["PROLYL OLIGOPEPTIDASE"]
1YR2	3	["PHE506","PHE454","MET511","PHE459"]
1YRV	6	["MET33","PHE13","TYR6","TRP36"]	1	1YRV	["UBIQUITIN-CONJUGATING LIGASE MGC351130"]
1YT3	3	["PHE118","MET121","TRP116","TYR125"]	1	1YT3	["RIBONUCLEASE D"]
1YUZ	0	["TYR117","PHE126","MET122","TYR123"]	1	1YUZ	["NIGERYTHRIN"]
1YXH	3	["TYR68","MET8","TYR70","PHE5"]	1	1YXH	["PHOSPHOLIPASE A2"]
1YY3	5	["MET307","PHE6","TYR283","PHE281"]	1	1YY3	["S-ADENOSYLMETHIONINE:TRNA RIBOSYLTRANSFERASE-ISOMERASE"]
1YZF	0	["PHE170","MET153","TYR114","PHE162"]	1	1YZF	["LIPASE/ACYLHYDROLASE"]
1YZG	0	["TRP171","PHE86","MET172","PHE12"]	1	1YZG	["ADP-RIBOSYLATION FACTOR-LIKE 8"]
1YZG	0	["TYR81","TRP65","MET109","TRP77"]
1YZY	0	["MET304","TYR306","TYR265","PHE404"]	1	1YZY	["HYPOTHETICAL PROTEIN HI1011"]
1Z16	0	["MET223","TYR131","TYR198","PHE196"]	1	1Z16	["LEU/ILE/VAL-BINDING PROTEIN"]
1Z3D	6	["PHE48","MET76","PHE72","PHE53"]	1	1Z3D	["UBIQUITIN-CONJUGATING ENZYME E2 1"]
1Z45	5	["PHE130","MET122","TRP185","PHE80"]	1	1Z45	["GAL10 BIFUNCTIONAL PROTEIN"]
1Z4R	2	["MET534","TYR645","TYR538","PHE578"]	1	1Z4R	["HUMAN GCN5 ACETYLTRANSFERASE"]
1Z68	3	["TRP621","TYR745","TRP557","MET748"]	1	1Z68	["FIBROBLAST ACTIVATION PROTEIN, ALPHA SUBUNIT"]
1Z68	3	["TYR292","TYR201","MET205","PHE351"]
1Z6T	0	["PHE334","TYR341","MET374","TYR340"]	1	1Z6T	["APOPTOTIC PROTEASE ACTIVATING FACTOR 1"]
1Z7C	0	["MET96","PHE146","PHE97","PHE31"]	1	1Z7C	["CHORIONIC SOMATOMAMMOTROPIN HORMONE"]
1Z7M	2	["TYR53","MET68","PHE63","TYR83"]	1	1Z7M	["ATP PHOSPHORIBOSYLTRANSFERASE REGULATORY SUBUNIT","ATP PHOSPHORIBOSYLTRANSFERASE"]
1Z8G	3	["PHE246","MET413","PHE205","TYR239"]	1	1Z8G	["SERINE PROTEASE HEPSIN","ACE-LYS-GLN-LEU-ARG-CHLOROMETHYLKETONE"]
1ZA0	1	["PHE195","TRP99","TRP95","MET22"]	1	1ZA0	["PUTATIVE ACYL-ACP DESATURASE DESA2"]
1ZB7	0	["TYR348","TYR270","MET352","PHE353"]	1	1ZB7	["NEUROTOXIN"]
1ZB7	0	["PHE88","PHE195","MET92","PHE96"]
1ZD1	2	["MET273","TRP175","PHE176","TYR269"]	1	1ZD1	["SULFOTRANSFERASE 4A1"]
1ZD1	2	["PHE20","MET35","PHE22","PHE116"]
1ZDY	0	["PHE50","TYR11","MET14","PHE63"]	1	1ZDY	["AROMATIC PRENYLTRANSFERASE"]
1ZE1	4	["PHE80","TYR180","TYR128","MET176"]	1	1ZE1	["TRNA PSEUDOURIDINE SYNTHASE B"]
1ZEM	1	["TYR189","PHE211","MET222","TRP196"]	1	1ZEM	["XYLITOL DEHYDROGENASE"]
1ZL9	2	["MET112","PHE114","TYR109","PHE207"]	1	1ZL9	["GLUTATHIONE S-TRANSFERASE 5"]
1ZLB	3	["TYR64","MET8","PHE5","TYR66"]	1	1ZLB	["HYPOTENSIVE PHOSPHOLIPASE A2"]
1ZOF	1	["TRP84","MET101","PHE99","TRP41"]	1	1ZOF	["ALKYL HYDROPEROXIDE-REDUCTASE"]
1ZOQ	2	["TRP345","TRP352","TRP358","MET364"]	1	1ZOQ	["INTERFERON REGULATORY FACTOR 3","CREB-BINDING PROTEIN"]
1ZPU	1	["TRP201","MET297","PHE271","TYR299"]	1	1ZPU	["IRON TRANSPORT MULTICOPPER OXIDASE FET3"]
1ZRO	0	["MET155","PHE95","TRP152","TYR98"]	1	1ZRO	["ERYTHROCYTE BINDING ANTIGEN REGION II"]
1ZRO	0	["TRP183","MET21","PHE187","TRP225"]
1ZXM	5	["MET273","TYR64","TYR244","TYR270"]	1	1ZXM	["DNA TOPOISOMERASE II, ALPHA ISOZYME"]
1ZZH	1	["PHE298","MET184","PHE173","TRP176"]	1	1ZZH	["CYTOCHROME C PEROXIDASE"]
2A2N	5	["MET580","PHE592","PHE609","PHE562"]	1	2A2N	["PEPTIDYLPROLYL ISOMERASE DOMAIN AND WD REPEAT CONTAINING 1"]
2A2U	0	["PHE56","PHE54","MET42","TYR120"]	1	2A2U	["PROTEIN (ALPHA-2U-GLOBULIN)"]
2A46	0	["PHE120","MET14","TYR16","PHE74"]	1	2A46	["GFP-LIKE FLUORESCENT CHROMOPROTEIN AMFP486"]
2A8J	3	["PHE127","MET120","TRP274","TYR269"]	1	2A8J	["THREONINE ASPARTASE 1"]
2AAA	3	["TRP6","TRP61","MET115","TYR226"]	1	2AAA	["ALPHA-AMYLASE"]
2AAK	6	["MET76","PHE72","TRP48","PHE53"]	1	2AAK	["UBIQUITIN CONJUGATING ENZYME"]
2AC1	3	["TYR426","MET416","PHE518","TYR520"]	1	2AC1	["INVERTASE"]
2AC1	3	["TRP186","TYR178","MET134","PHE147"]
2ACV	2	["PHE309","MET328","TRP327","PHE324"]	1	2ACV	["TRITERPENE UDP-GLUCOSYL TRANSFERASE UGT71G1"]
2AEX	1	["TRP276","MET222","PHE264","PHE408"]	1	2AEX	["COPROPORPHYRINOGEN III OXIDASE, MITOCHONDRIAL"]
2AH2	3	["MET167","PHE204","PHE163","PHE219"]	1	2AH2	["TRANS-SIALIDASE"]
2AH2	3	["MET46","TYR353","TRP77","PHE368"]
2AIB	0	["TYR47","MET50","TYR33","PHE91"]	1	2AIB	["BETA-ELICITIN CINNAMOMIN"]
2AKP	0	["PHE128","TYR125","PHE104","MET105"]	1	2AKP	["ATP-DEPENDENT MOLECULAR CHAPERONE HSP82"]
2AMH	0	["MET178","TYR115","PHE150","PHE147"]	1	2AMH	["SEPTUM FORMATION PROTEIN MAF HOMOLOGUE, PUTATIVE"]
2AQJ	0	["MET384","TYR351","PHE451","PHE352"]	1	2AQJ	["TRYPTOPHAN HALOGENASE, PRNA"]
2AQJ	0	["TRP118","TYR461","TYR135","MET130"]
2AQJ	0	["PHE78","TRP70","MET71","TRP160"]
2ASI	3	["PHE234","TYR328","PHE243","MET245"]	1	2ASI	["ASPARTIC PROTEINASE"]
2ATV	0	["TYR161","PHE160","MET56","PHE26"]	1	2ATV	["RAS-LIKE ESTROGEN-REGULATED GROWTH INHIBITOR"]
2AUD	3	["TYR146","PHE234","TRP202","MET206"]	1	2AUD	["TYPE II RESTRICTION ENZYME HINCII"]
2AUD	3	["PHE191","MET155","PHE161","PHE164"]
2AXQ	1	["TRP277","TYR284","PHE271","MET262"]	1	2AXQ	["SACCHAROPINE DEHYDROGENASE"]
2AY1	2	["PHE170","TYR158","MET173","TYR160"]	1	2AY1	["AROMATIC AMINO ACID AMINOTRANSFERASE"]
2AZ4	0	["PHE34","TYR186","PHE11","MET214"]	1	2AZ4	["HYPOTHETICAL PROTEIN EF2904"]
2AZ4	0	["TYR67","TYR103","PHE36","MET100"]
2B3F	0	["PHE208","MET364","PHE367","TRP205"]	1	2B3F	["GLUCOSE-BINDING PROTEIN"]
2B3F	0	["TRP224","MET241","TRP167","TRP244"]
2B3F	0	["MET124","PHE145","PHE238","TYR126"]
2B3Y	4	["PHE609","TYR481","MET608","TYR480"]	1	2B3Y	["IRON-RESPONSIVE ELEMENT BINDING PROTEIN 1"]
2B3Y	4	["PHE78","PHE277","TRP219","MET237"]
2B4H	0	["TYR342","MET397","PHE437","PHE387"]	1	2B4H	["OUTER CAPSID PROTEIN VP4"]
2B5A	0	["PHE69","MET73","PHE11","PHE70"]	1	2B5A	["C.BCLI"]
2B6H	0	["MET110","PHE82","TRP66","PHE90"]	1	2B6H	["ADP-RIBOSYLATION FACTOR 5"]
2B71	0	["PHE156","PHE109","MET127","PHE139"]	1	2B71	["CYCLOPHILIN-LIKE PROTEIN"]
2B7K	0	["TYR219","TYR244","MET246","PHE252"]	1	2B7K	["SCO1 PROTEIN"]
2B7U	3	["PHE220","MET208","TYR218","PHE205"]	1	2B7U	["CHARYBDIN"]
2B7U	3	["MET164","TYR133","PHE178","PHE165"]
2B9L	0	["PHE163","PHE358","MET166","TRP165"]	1	2B9L	["PROPHENOLOXIDASE ACTIVATING FACTOR"]
2BBE	0	["PHE20","PHE98","TYR86","MET91"]	1	2BBE	["HYPOTHETICAL PROTEIN SO0527"]
2BBR	0	["MET100","PHE136","TYR96","PHE30"]	1	2BBR	["VIRAL CASP8 AND FADD-LIKE APOPTOSIS REGULATOR"]
2BCE	3	["TYR441","MET464","PHE418","TRP468"]	1	2BCE	["CHOLESTEROL ESTERASE"]
2BDV	0	["MET158","TRP202","PHE200","TRP102"]	1	2BDV	["PHAGE-RELATED CONSERVED HYPOTHETICAL PROTEIN, BB2244"]
2BFW	2	["MET284","PHE286","PHE281","PHE252"]	1	2BFW	["GLGA GLYCOGEN SYNTHASE"]
2BIB	0	["MET474","TRP445","TRP438","TYR466"]	1	2BIB	[complete modular teichioic acid phosphorylcholine esterase Pce (CbpE)]
2BIB	0	["TRP398","PHE428","MET434","TYR426"]
2BIB	0	["PHE388","TRP358","TYR386","MET394"]
2BIB	0	["TYR406","TRP385","MET414","TRP378"]
2BIB	0	["TYR199","PHE226","MET224","PHE240"]
2BM8	0	["MET169","PHE166","PHE207","PHE183"]	1	2BM8	["CEPHALOSPORIN HYDROXYLASE CMCI"]
2BM8	0	["TYR73","MET76","TYR217","TYR182"]
2BML	3	["PHE251","TRP220","TYR249","MET257"]	1	2BML	["AUTOLYSIN"]
2BMM	0	["MET123","TRP141","TRP119","PHE53"]	1	2BMM	["THERMOSTABLE HEMOGLOBIN FROM THERMOBIFIDA FUSCA"]
2BMW	1	["TYR181","MET169","PHE170","PHE183"]	1	2BMW	["FERREDOXIN--NADP REDUCTASE"]
2BO4	2	["MET370","TYR366","TRP140","TYR374"]	1	2BO4	["MANNOSYLGLYCERATE SYNTHASE"]
2BOV	2	["MET35","TYR51","TYR36","PHE34"]	1	2BOV	["RAS-RELATED PROTEIN RAL-A","MONO-ADP-RIBOSYLTRANSFERASE C3"]
2BPO	1	["PHE548","MET538","PHE551","TYR642"]	1	2BPO	["NADPH-CYTOCHROM P450 REDUCTASE"]
2BR9	0	["MET124","PHE120","TYR121","TYR128"]	1	2BR9	["14-3-3 PROTEIN EPSILON","CONSENSUS PEPTIDE FOR 14-3-3 PROTEINS"]
2BSJ	0	["PHE13","TYR28","MET9","PHE5"]	1	2BSJ	["CHAPERONE PROTEIN SYCT"]
2BUJ	2	["MET273","TYR235","TRP219","TYR226"]	1	2BUJ	["SERINE/THREONINE-PROTEIN KINASE 16"]
2BZV	0	["PHE290","MET322","TYR360","PHE362"]	1	2BZV	["FIBER PROTEIN 2"]
2C0R	2	["PHE313","MET354","TYR286","PHE302"]	1	2C0R	["PHOSPHOSERINE AMINOTRANSFERASE"]
2C0R	2	["MET174","PHE188","PHE183","PHE162"]
2C1V	1	["PHE187","PHE184","MET195","PHE309"]	1	2C1V	["DI-HAEM CYTOCHROME C PEROXIDASE"]
2C2J	0	["PHE140","PHE186","TYR144","MET183"]	1	2C2J	["DNA-BINDING STRESS RESPONSE PROTEIN"]
2C31	4	["TYR434","MET249","PHE99","TYR68"]	1	2C31	["OXALYL-COA DECARBOXYLASE"]
2C40	3	["PHE82","MET79","TYR83","TYR40"]	1	2C40	["NUCLEOSIDE HYDROLASE"]
2C41	0	["TYR32","PHE48","TYR37","MET98"]	1	2C41	["DPS FAMILY DNA-BINDING STRESS RESPONSE PROTEIN"]
2C46	2	["PHE24","TRP147","PHE140","MET145"]	1	2C46	["MRNA CAPPING ENZYME"]
2C4I	0	["PHE266","TYR233","PHE186","MET218"]	1	2C4I	["AVIDIN"]
2C4I	0	["MET97","TYR112","PHE65","PHE11"]
2C4J	2	["PHE203","TYR161","MET198","PHE188"]	1	2C4J	["GLUTATHIONE S-TRANSFERASE MU 2"]
2C4M	2	["PHE665","MET532","PHE736","TYR739"]	1	2C4M	["GLYCOGEN PHOSPHORYLASE"]
2C4M	2	["TYR136","PHE286","PHE64","MET272"]
2C53	3	["PHE225","MET186","TRP242","TRP188"]	1	2C53	["URACIL DNA GLYCOSYLASE"]
2C61	3	["PHE411","PHE407","PHE403","MET371"]	1	2C61	["A-TYPE ATP SYNTHASE NON-CATALYTIC SUBUNIT B"]
2C6U	0	["TRP106","MET133","TYR129","PHE117"]	1	2C6U	["CLEC1B PROTEIN"]
2C9E	0	["TYR189","TRP197","PHE264","MET192"]	1	2C9E	["PERIDININ-CHLOROPHYLL A PROTEIN"]
2C9J	0	["PHE23","MET14","PHE61","TYR25"]	1	2C9J	["GREEN FLUORESCENT PROTEIN FP512"]
2CAS	0	["PHE499","TYR244","TRP208","MET183"]	1	2CAS	["CANINE PARVOVIRUS EMPTY CAPSID (STRAIN D) VIRAL PROTEIN 2"]
2CBY	3	["TYR183","MET122","PHE175","PHE185"]	1	2CBY	["ATP-DEPENDENT CLP PROTEASE PROTEOLYTIC SUBUNIT 1"]
2CCA	1	["MET377","PHE332","TRP321","TRP341"]	1	2CCA	["PEROXIDASE/CATALASE T"]
2CCA	1	["TRP107","MET255","TYR229","TYR113"]
2CCM	0	["MET114","PHE113","TYR138","TYR110"]	1	2CCM	["CALEXCITIN"]
2CCM	0	["TRP169","PHE165","MET111","PHE115"]
2CDQ	2	["PHE54","TRP252","PHE33","MET31"]	1	2CDQ	["ASPARTOKINASE"]
2CE7	0	["PHE322","MET291","PHE246","PHE294"]	1	2CE7	["CELL DIVISION PROTEIN FTSH"]
2CF7	0	["MET76","PHE148","PHE129","TYR72"]	1	2CF7	["DPR"]
2CFE	0	["PHE81","PHE34","PHE127","MET98"]	1	2CFE	["ALLERGEN"]
2CFO	6	["TYR266","TRP313","PHE261","MET264"]	1	2CFO	["GLUTAMYL-TRNA SYNTHETASE"]
2CH1	0	["MET53","PHE50","TRP247","TYR246"]	1	2CH1	["3-HYDROXYKYNURENINE TRANSAMINASE"]
2CI9	0	["PHE317","TYR339","TRP282","MET349"]	1	2CI9	["CYTOPLASMIC PROTEIN NCK1","TRANSLOCATED INTIMIN RECEPTOR"]
2CIA	0	["TYR342","TRP285","MET352","PHE320"]	1	2CIA	["CYTOPLASMIC PROTEIN NCK2","TRANSLOCATED INTIMIN RECEPTOR"]
2CJG	2	["TRP284","MET308","PHE298","PHE110"]	1	2CJG	["L-LYSINE-EPSILON AMINOTRANSFERASE"]
2CJL	3	["MET164","PHE170","TYR198","TRP149"]	1	2CJL	["SECRETED CHITINASE"]
2CJL	3	["PHE201","PHE19","PHE23","MET22"]
2CJZ	3	["TYR387","MET373","TRP431","TRP388"]	1	2CJZ	["HUMAN PROTEIN TYROSINE PHOSPHATASE PTPN5"]
2CKG	3	["MET626","PHE621","PHE605","PHE629"]	1	2CKG	["SENTRIN-SPECIFIC PROTEASE 1"]
2CLT	3	["PHE372","MET388","TYR381","TRP379"]	1	2CLT	["INTERSTITIAL COLLAGENASE"]
2CLT	3	["PHE277","MET284","PHE445","PHE265"]
2CLT	3	["MET276","PHE278","TYR283","TRP302"]
2CN3	3	["MET426","TRP84","TRP77","PHE57"]	1	2CN3	["BETA-1,4-XYLOGLUCAN HYDROLASE"]
2CT9	0	["MET84","PHE80","PHE23","PHE83"]	1	2CT9	["CALCIUM-BINDING PROTEIN P22"]
2CUN	2	["MET182","TYR185","PHE386","TYR186"]	1	2CUN	["PHOSPHOGLYCERATE KINASE"]
2CV6	0	["PHE16","PHE41","PHE18","MET48"]	1	2CV6	["SEED STORAGE PROTEIN"]
2CW3	1	["TRP134","PHE198","MET83","TYR79"]	1	2CW3	["IRON SUPEROXIDE DISMUTASE"]
2CW6	4	["PHE147","PHE150","MET195","PHE192"]	1	2CW6	["HYDROXYMETHYLGLUTARYL-COA LYASE, MITOCHONDRIAL"]
2CWS	4	["PHE130","PHE120","MET128","PHE89"]	1	2CWS	["ALGINATE LYASE A1-II'"]
2CXN	5	["MET129","PHE264","PHE290","PHE293"]	1	2CXN	["GLUCOSE-6-PHOSPHATE ISOMERASE"]
2CXN	5	["MET84","PHE499","PHE85","PHE510"]
2CYA	6	["TRP127","TRP76","MET168","TYR126"]	1	2CYA	["TYROSYL-TRNA SYNTHETASE"]
2D0J	2	["MET244","PHE247","PHE262","PHE183"]	1	2D0J	["HUMAN GLCAT-S APO FORM"]
2D0J	2	["PHE195","TRP207","MET198","PHE182"]
2D1F	4	["MET223","TYR208","TYR204","TRP205"]	1	2D1F	["THREONINE SYNTHASE"]
2D1S	1	["MET33","TYR58","TYR55","PHE99"]	1	2D1S	["LUCIFERIN 4-MONOOXYGENASE"]
2D1Z	3	["MET188","TYR169","PHE192","PHE130"]	1	2D1Z	["ENDO-1,4-BETA-D-XYLANASE"]
2D4Y	0	["PHE304","PHE143","MET423","PHE327"]	1	2D4Y	["FLAGELLAR HOOK-ASSOCIATED PROTEIN 1"]
2D5B	6	["TRP169","TYR173","TYR281","MET280"]	1	2D5B	["METHIONYL-TRNA SYNTHETASE"]
2D5K	4	["PHE45","MET95","TYR90","PHE29"]	1	2D5K	["DPS FAMILY PROTEIN"]
2D5K	4	["TRP19","TYR55","PHE129","MET132"]
2D5W	0	["PHE213","TYR39","TYR249","MET226"]	1	2D5W	["PEPTIDE ABC TRANSPORTER, PEPTIDE-BINDING PROTEIN","PENTAPEPTIDE A","PENTAPEPTIDE B"]
2D5W	0	["TYR189","TRP166","MET116","PHE193"]
2D7I	2	["TYR335","MET222","TRP330","PHE329"]	1	2D7I	["POLYPEPTIDE N-ACETYLGALACTOSAMINYLTRANSFERASE 10"]
2D81	3	["MET80","TYR76","TYR81","TRP307"]	1	2D81	["PHB DEPOLYMERASE"]
2DDF	3	["PHE235","TYR340","MET239","TYR250"]	1	2DDF	["ADAM 17"]
2DDH	1	["MET252","PHE163","TYR265","PHE205"]	1	2DDH	["ACYL-COA OXIDASE"]
2DG1	3	["PHE148","PHE101","MET140","PHE142"]	1	2DG1	["DRP35"]
2DGA	3	["TRP289","TYR285","MET303","TYR299"]	1	2DGA	["BETA-GLUCOSIDASE"]
2DI3	0	["PHE140","MET130","PHE143","PHE147"]	1	2DI3	["BACTERIAL REGULATORY PROTEINS, GNTR FAMILY"]
2DLA	0	["TYR67","TYR199","MET26","PHE25"]	1	2DLA	["397AA LONG HYPOTHETICAL PROTEIN"]
2DLD	1	["PHE300","TYR53","TYR102","MET309"]	1	2DLD	["D-LACTATE DEHYDROGENASE"]
2DPM	2	["MET124","TYR97","TYR123","PHE141"]	1	2DPM	["PROTEIN (ADENINE-SPECIFIC METHYLTRANSFERASE DPNII 1)"]
2DQW	2	["MET261","TRP282","TYR286","PHE258"]	1	2DQW	["DIHYDROPTEROATE SYNTHASE"]
2DST	0	["MET77","PHE16","PHE73","TYR46"]	1	2DST	["HYPOTHETICAL PROTEIN TTHA1544"]
2DUR	0	["MET180","PHE160","PHE154","TYR188"]	1	2DUR	["VESICULAR INTEGRAL-MEMBRANE PROTEIN VIP36"]
2DW0	0	["TYR575","TYR559","MET573","TYR535"]	1	2DW0	["CATROCOLLASTATIN"]
2DWC	2	["TYR242","MET301","PHE376","PHE314"]	1	2DWC	["PROBABLE PHOSPHORIBOSYLGLYCINAMIDE FORMYL TRANSFERASE"]
2DYO	0	["PHE62","PHE72","PHE23","MET122"]	1	2DYO	["AUTOPHAGY PROTEIN 5","AUTOPHAGY PROTEIN 16"]
2E0A	2	["PHE158","TYR163","MET134","PHE162"]	1	2E0A	["PYRUVATE DEHYDROGENASE KINASE ISOZYME 4"]
2E0I	4	["TYR306","TRP384","MET300","PHE380"]	1	2E0I	["432AA LONG HYPOTHETICAL DEOXYRIBODIPYRIMIDINE PHOTOLYASE"]
2E0I	4	["PHE334","TRP284","MET298","TYR333"]
2E0N	2	["PHE109","MET179","PHE136","TYR110"]	1	2E0N	["PRECORRIN-2 C20-METHYLTRANSFERASE"]
2E0W	2	["TRP476","TYR34","MET557","TYR565"]	1	2E0W	["GAMMA-GLUTAMYLTRANSPEPTIDASE"]
2E1B	3	["MET96","TRP89","TYR93","TYR14"]	1	2E1B	["216AA LONG HYPOTHETICAL ALANYL-TRNA SYNTHETASE"]
2E3J	3	["MET319","TRP111","PHE131","TYR322"]	1	2E3J	["EPOXIDE HYDROLASE EPHB"]
2E3X	3	["TYR387","PHE371","MET385","TYR347"]	1	2E3X	["COAGULATION FACTOR X-ACTIVATING ENZYME HEAVY CHAIN","COAGULATION FACTOR X-ACTIVATING ENZYME LIGHT CHAIN 2","COAGULATION FACTOR X-ACTIVATING ENZYME LIGHT CHAIN 1"]
2E5W	2	["PHE245","PHE270","MET246","TYR220"]	1	2E5W	["PROBABLE SPERMIDINE SYNTHASE"]
2E5W	2	["TYR191","MET212","TYR178","PHE216"]
2E8Y	3	["TRP120","TYR101","TYR102","MET382"]	1	2E8Y	["AMYX PROTEIN"]
2E8Y	3	["PHE100","PHE69","MET15","PHE96"]
2E9F	4	["TYR152","PHE269","MET359","TRP354"]	1	2E9F	["ARGININOSUCCINATE LYASE"]
2EA7	0	["PHE48","PHE23","PHE25","MET55"]	1	2EA7	["7S GLOBULIN-1"]
2EBN	3	["MET251","PHE224","PHE29","PHE258"]	1	2EBN	["ENDO-BETA-N-ACETYLGLUCOSAMINIDASE F1"]
2EBN	3	["MET247","TYR199","PHE15","PHE249"]
2ECE	0	["MET418","PHE435","TYR396","PHE439"]	1	2ECE	["462AA LONG HYPOTHETICAL SELENIUM-BINDING PROTEIN"]
2ECE	0	["MET252","TRP207","TRP405","TYR226"]
2EFH	0	["MET87","TYR209","TYR213","PHE54"]	1	2EFH	["SMALL GTP-BINDING PROTEIN-LIKE"]
2EHZ	1	["TYR167","MET193","PHE204","PHE172"]	1	2EHZ	["1,2-DIHYDROXYNAPHTHALENE DIOXYGENASE"]
2EI9	0	["PHE100","MET159","PHE162","TRP138"]	1	2EI9	["NON-LTR RETROTRANSPOSON R1BMKS ORF2 PROTEIN"]
2EJ9	6	["PHE163","MET56","PHE54","PHE159"]	1	2EJ9	["PUTATIVE BIOTIN LIGASE"]
2EJA	4	["TRP22","PHE199","PHE237","MET24"]	1	2EJA	["UROPORPHYRINOGEN DECARBOXYLASE"]
2ESH	0	["MET100","TRP13","TRP12","PHE9"]	1	2ESH	["CONSERVED HYPOTHETICAL PROTEIN TM0937"]
2ET6	1	["PHE411","TRP419","MET414","PHE127"]	1	2ET6	["(3R)-HYDROXYACYL-COA DEHYDROGENASE"]
2EX2	3	["MET317","PHE80","PHE82","PHE142"]	1	2EX2	["PENICILLIN-BINDING PROTEIN 4"]
2EX2	3	["MET200","PHE246","PHE174","PHE229"]
2EXH	3	["MET144","PHE127","PHE155","TRP146"]	1	2EXH	["BETA-D-XYLOSIDASE"]
2F1V	0	["PHE43","MET8","PHE6","PHE191"]	1	2F1V	["OUTER MEMBRANE PROTEIN W"]
2F2H	0	["TRP309","TRP345","PHE318","MET310"]	1	2F2H	["PUTATIVE FAMILY 31 GLUCOSIDASE YICI"]
2F3O	0	["TYR630","MET632","PHE326","TRP753"]	1	2F3O	["PYRUVATE FORMATE-LYASE 2"]
2F48	2	["MET347","PHE332","PHE351","PHE339"]	1	2F48	["DIPHOSPHATE--FRUCTOSE-6-PHOSPHATE 1-PHOSPHOTRANSFERASE"]
2F48	2	["TYR227","PHE425","MET251","TYR428"]
2F82	0	["PHE355","MET365","TYR221","PHE244"]	1	2F82	["HMG-COA SYNTHASE"]
2F8A	1	["TYR54","MET57","PHE162","PHE107"]	1	2F8A	["GLUTATHIONE PEROXIDASE 1"]
2FAF	4	["TYR512","MET501","PHE505","PHE504"]	1	2FAF	["PHOSPHOENOLPYRUVATE CARBOXYKINASE"]
2FCA	2	["PHE52","MET56","TYR113","TYR65"]	1	2FCA	["TRNA (GUANINE-N(7)-)-METHYLTRANSFERASE"]
2FCT	0	["TYR170","TRP115","TRP209","MET234"]	1	2FCT	["SYRINGOMYCIN BIOSYNTHESIS ENZYME 2"]
2FCT	0	["TYR200","TYR198","PHE195","MET176"]
2FCT	0	["PHE148","MET32","TYR27","PHE74"]
2FDS	0	["MET139","PHE154","TYR151","PHE107"]	1	2FDS	["OROTIDINE-MONOPHOSPHATE-DECARBOXYLASE"]
2FDS	0	["TYR103","PHE125","TYR110","MET105"]
2FFC	4	["MET134","TYR132","PHE154","TYR139"]	1	2FFC	["OROTIDINE 5-MONOPHOSPHATE DECARBOXYLASE"]
2FFU	2	["MET313","PHE318","PHE311","TYR317"]	1	2FFU	["POLYPEPTIDE N-ACETYLGALACTOSAMINYLTRANSFERASE 2","13-PEPTIDE EA2, PTTDSTTPAPTTK"]
2FGT	0	["TYR191","TRP95","MET195","PHE162"]	1	2FGT	["TWO-COMPONENT SYSTEM YYCF/YYCG REGULATORY PROTEIN YYCH"]
2FIA	0	["PHE81","MET123","PHE126","PHE127"]	1	2FIA	["ACETYLTRANSFERASE"]
2FIP	0	["TRP109","TYR96","MET64","PHE26"]	1	2FIP	["LATE GENES ACTIVATOR"]
2FLI	5	["PHE18","PHE48","PHE64","MET56"]	1	2FLI	["RIBULOSE-PHOSPHATE 3-EPIMERASE"]
2FNU	0	["PHE294","PHE295","MET290","PHE369"]	1	2FNU	["AMINOTRANSFERASE"]
2FOK	3	["TYR488","MET485","PHE517","PHE519"]	1	2FOK	["FOKI RESTRICTION ENDONUCLEASE"]
2FON	1	["MET129","TRP103","PHE98","TRP73"]	1	2FON	["PEROXISOMAL ACYL-COA OXIDASE 1A"]
2FPQ	3	["TYR322","PHE129","PHE326","MET117"]	1	2FPQ	["BOTULINUM NEUROTOXIN D LIGHT CHAIN"]
2FU0	5	["PHE123","MET94","PHE76","PHE106"]	1	2FU0	["CYCLOPHILIN, PUTATIVE"]
2FVK	3	["MET417","TYR409","PHE53","TYR405"]	1	2FVK	["DIHYDROPYRIMIDINASE"]
2FVK	3	["MET247","TRP532","TRP536","TYR187"]
2FVY	0	["TYR10","MET17","PHE90","PHE16"]	1	2FVY	["D-GALACTOSE-BINDING PERIPLASMIC PROTEIN"]
2FX5	3	["TYR216","TRP251","PHE169","MET171"]	1	2FX5	["LIPASE"]
2FY2	2	["MET84","TYR85","TYR436","TRP80"]	1	2FY2	["CHOLINE O-ACETYLTRANSFERASE"]
2FY7	2	["TYR193","MET147","TYR196","TYR197"]	1	2FY7	["BETA-1,4-GALACTOSYLTRANSFERASE 1"]
2FZW	1	["PHE344","TYR179","MET208","PHE234"]	1	2FZW	["ALCOHOL DEHYDROGENASE CLASS III CHI CHAIN"]
2G0B	2	["MET100","PHE98","TYR105","TYR59"]	1	2G0B	["FEEM"]
2G0D	0	["MET318","TYR355","PHE352","TYR333"]	1	2G0D	["NISIN BIOSYNTHESIS PROTEIN NISC"]
2G29	0	["TRP366","MET198","TYR376","TRP374"]	1	2G29	["NITRATE TRANSPORT PROTEIN NRTA"]
2G3M	3	["PHE476","TRP175","MET180","PHE210"]	1	2G3M	["ALPHA-GLUCOSIDASE"]
2G3Y	0	["MET147","TRP141","TRP133","TYR153"]	1	2G3Y	["GTP-BINDING PROTEIN GEM"]
2G58	3	["TYR73","MET8","TYR75","PHE5"]	1	2G58	["PHOSPHOLIPASE A2 VRV-PL-VIIIA","(PHQ)IARS"]
2G5D	3	["MET69","TRP428","PHE373","TRP72"]	1	2G5D	["GNA33"]
2G7C	0	["TRP35","MET72","PHE64","PHE66"]	1	2G7C	["TOXIN A"]
2G7C	0	["PHE45","TYR23","MET14","TYR43"]
2G9Z	2	["MET252","PHE37","TYR247","PHE253"]	1	2G9Z	["THIAMINE PYROPHOSPHOKINASE"]
2GAG	0	["TRP703","MET667","PHE675","TYR650"]	1	2GAG	["HETEROTETRAMERIC SARCOSINE OXIDASE ALPHA-SUBUNIT","HETEROTETRAMERIC SARCOSINE OXIDASE BETA-SUBUNIT","HETEROTETRAMERIC SARCOSINE OXIDASE GAMMA-SUBUNIT","HETEROTETRAMERIC SARCOSINE OXIDASE DELTA-SUBUNIT"]
2GAI	5	["PHE285","TYR352","TYR361","MET344"]	1	2GAI	["DNA TOPOISOMERASE I"]
2GAK	2	["MET96","PHE103","TRP88","TYR93"]	1	2GAK	["BETA-1,6-N-ACETYLGLUCOSAMINYLTRANSFERASE"]
2GAU	0	["MET87","PHE130","PHE91","PHE84"]	1	2GAU	["TRANSCRIPTIONAL REGULATOR, CRP/FNR FAMILY"]
2GBW	0	["MET420","PHE299","PHE416","TRP426"]	1	2GBW	["BIPHENYL 2,3-DIOXYGENASE ALPHA SUBUNIT","BIPHENYL 2,3-DIOXYGENASE BETA SUBUNIT"]
2GBW	0	["PHE311","MET40","PHE145","PHE147"]
2GCG	1	["MET234","PHE240","PHE231","PHE230"]	1	2GCG	["GLYOXYLATE REDUCTASE/HYDROXYPYRUVATE REDUCTASE"]
2GCU	3	["TYR191","MET148","PHE150","PHE16"]	1	2GCU	["PUTATIVE HYDROXYACYLGLUTATHIONE HYDROLASE 3"]
2GDQ	0	["PHE130","TYR295","MET330","TYR22"]	1	2GDQ	["YITF"]
2GGS	1	["PHE225","PHE155","TYR165","MET271"]	1	2GGS	["HYPOTHETICAL DTDP-4-DEHYDRORHAMNOSE REDUCTASE"]
2GH9	0	["MET229","TYR119","PHE134","PHE149"]	1	2GH9	["MALTOSE/MALTODEXTRIN-BINDING PROTEIN"]
2GHA	0	["MET294","TYR108","PHE268","PHE89"]	1	2GHA	["MALTOTRIOSE BINDING PROTEIN"]
2GHT	3	["MET142","PHE241","PHE146","PHE138"]	1	2GHT	["DNA-DIRECTED RNA POLYMERASE II LARGEST SUBUNIT"]
2GJ2	0	["PHE27","MET24","PHE10","PHE53"]	1	2GJ2	["WSV230"]
2GJ4	2	["PHE410","MET428","PHE418","PHE471"]	1	2GJ4	["GLYCOGEN PHOSPHORYLASE, MUSCLE FORM"]
2GJ4	2	["TRP825","MET147","PHE143","TYR84"]
2GJJ	0	["PHE204","TRP170","TYR228","MET215"]	1	2GJJ	["A21 SINGLE-CHAIN ANTIBODY FRAGMENT AGAINST ERBB2"]
2GKS	2	["PHE144","TYR211","MET214","PHE234"]	1	2GKS	["BIFUNCTIONAL SAT/APS KINASE"]
2GKS	2	["PHE169","MET175","TYR225","TYR217"]
2GOJ	1	["MET80","TYR76","TRP77","TRP178"]	1	2GOJ	["FE-SUPEROXIDE DISMUTASE"]
2GPZ	0	["MET5","TYR63","TYR98","TRP53"]	1	2GPZ	["TRANSTHYRETIN-LIKE PROTEIN"]
2GQ0	3	["TRP289","PHE320","PHE378","MET288"]	1	2GQ0	["CHAPERONE PROTEIN HTPG"]
2GQP	0	["TYR200","PHE203","PHE78","MET86"]	1	2GQP	["ENDOPLASMIN"]
2GSM	1	["PHE490","MET479","TYR486","TYR414"]	1	2GSM	["CYTOCHROME C OXIDASE SUBUNIT 1","CYTOCHROME C OXIDASE SUBUNIT 2"]
2GSM	1	["PHE433","PHE430","MET460","TRP383"]
2GST	2	["PHE177","MET134","TYR166","TYR137"]	1	2GST	["GLUTATHIONE S-TRANSFERASE"]
2GU0	0	["PHE164","MET259","TRP223","PHE261"]	1	2GU0	["NONSTRUCTURAL PROTEIN 2"]
2GUM	0	["PHE650","MET587","PHE641","TYR653"]	1	2GUM	["GLYCOPROTEIN B"]
2GUM	0	["PHE386","PHE395","TYR452","MET375"]
2GW1	0	["PHE261","PHE339","TYR298","MET257"]	1	2GW1	["MITOCHONDRIAL PRECURSOR PROTEINS IMPORT RECEPTOR"]
2GWM	0	["PHE443","TYR412","MET447","TYR450"]	1	2GWM	["65 KDA VIRULENCE PROTEIN"]
2GZ6	5	["TRP348","TRP337","TYR12","MET377"]	1	2GZ6	["N-ACETYL-D-GLUCOSAMINE 2-EPIMERASE"]
2H0A	0	["PHE249","MET202","PHE216","PHE205"]	1	2H0A	["TRANSCRIPTIONAL REGULATOR"]
2H2W	2	["MET139","PHE283","PHE284","TRP287"]	1	2H2W	["HOMOSERINE O-SUCCINYLTRANSFERASE"]
2H4C	3	["TYR73","MET8","TYR75","PHE5"]	1	2H4C	["PHOSPHOLIPASE A2-III","PHOSPHOLIPASE A2-II"]
2HBG	0	["PHE45","PHE34","TYR102","MET41"]	1	2HBG	["HEMOGLOBIN (DEOXY)"]
2HBJ	3	["MET295","TYR416","TRP299","PHE294"]	1	2HBJ	["EXOSOME COMPLEX EXONUCLEASE RRP6"]
2HDW	0	["PHE363","PHE125","PHE356","MET120"]	1	2HDW	["HYPOTHETICAL PROTEIN PA2218"]
2HE9	5	["PHE140","PHE94","MET111","PHE39"]	1	2HE9	["NK-TUMOR RECOGNITION PROTEIN"]
2HEH	0	["TYR581","PHE345","TYR347","MET561"]	1	2HEH	["KIF2C PROTEIN"]
2HEU	0	["MET399","TRP366","PHE395","PHE396"]	1	2HEU	["SUGAR ABC TRANSPORTER, SUGAR-BINDING PROTEIN"]
2HHC	2	["PHE15","PHE289","TYR272","MET271"]	1	2HHC	["NODULATION FUCOSYLTRANSFERASE NODZ"]
2HHL	0	["PHE179","PHE76","PHE84","MET80"]	1	2HHL	["CTD SMALL PHOSPHATASE-LIKE PROTEIN"]
2HI4	1	["PHE209","PHE315","MET216","PHE263"]	1	2HI4	["CYTOCHROME P450 1A2"]
2HIH	3	["TRP216","PHE218","TYR197","MET213"]	1	2HIH	["LIPASE 46 KDA FORM"]
2HIQ	0	["PHE18","PHE22","MET26","TRP48"]	1	2HIQ	["HYPOTHETICAL PROTEIN YDHR"]
2HJ3	0	["MET45","TRP81","PHE78","PHE61"]	1	2HJ3	["SULFHYDRYL OXIDASE ERV1P"]
2HKJ	5	["TYR407","PHE358","TRP397","MET409"]	1	2HKJ	["TYPE II DNA TOPOISOMERASE VI SUBUNIT B"]
2HLY	0	["MET126","TYR141","PHE139","PHE140"]	1	2HLY	["HYPOTHETICAL PROTEIN ATU2299"]
2HLY	0	["PHE37","MET101","PHE105","PHE71"]
2HLY	0	["TRP155","MET35","PHE152","PHE87"]
2HM7	3	["PHE109","PHE51","MET64","PHE142"]	1	2HM7	["CARBOXYLESTERASE"]
2HMZ	0	["TYR67","MET62","TYR109","TYR70"]	1	2HMZ	["HEMERYTHRIN"]
2HNH	2	["TYR769","PHE597","MET631","PHE628"]	1	2HNH	["DNA POLYMERASE III ALPHA SUBUNIT"]
2HOX	4	["MET249","TRP262","PHE252","PHE260"]	1	2HOX	["ALLIIN LYASE 1"]
2HOX	4	["TYR224","TYR229","PHE247","MET226"]
2HPI	2	["TYR117","PHE495","MET593","PHE51"]	1	2HPI	["DNA POLYMERASE III ALPHA SUBUNIT"]
2HPW	0	["TYR196","MET162","PHE84","TRP192"]	1	2HPW	["GREEN FLUORESCENT PROTEIN"]
2HQ4	0	["PHE14","MET37","TYR148","PHE134"]	1	2HQ4	["HYPOTHETICAL PROTEIN PH1570"]
2HQX	0	["PHE10","TYR49","MET14","TYR69"]	1	2HQX	["P100 CO-ACTIVATOR TUDOR DOMAIN"]
2HQY	0	["TYR251","PHE148","TYR155","MET248"]	1	2HQY	["CONSERVED HYPOTHETICAL PROTEIN"]
2HRB	1	["PHE115","PHE158","MET172","TRP189"]	1	2HRB	["CARBONYL REDUCTASE [NADPH] 3"]
2HTV	0	["MET159","PHE133","PHE173","PHE115"]	1	2HTV	["NEURAMINIDASE"]
2HUF	2	["TRP105","MET83","TYR201","PHE149"]	1	2HUF	["ALANINE GLYOXYLATE AMINOTRANSFERASE"]
2HVM	3	["TYR152","MET75","TYR177","TRP179"]	1	2HVM	["HEVAMINE"]
2HW6	2	["TYR48","PHE44","MET47","PHE114"]	1	2HW6	["MAP KINASE-INTERACTING SERINE/THREONINE-PROTEIN KINASE 1"]
2HXT	0	["PHE391","PHE14","MET414","TYR36"]	1	2HXT	["L-FUCONATE DEHYDRATASE"]
2HY5	2	["MET75","PHE107","TRP64","PHE39"]	1	2HY5	["PUTATIVE SULFURTRANSFERASE DSRE","INTRACELLULAR SULFUR OXIDATION PROTEIN DSRF","DSRH"]
2HZL	0	["TYR136","TYR101","PHE108","MET248"]	1	2HZL	["SODIUM-ALPHA-KETO ACID BINDING SUBUNIT"]
2I0Z	0	["PHE78","PHE87","PHE86","MET16"]	1	2I0Z	["NAD(FAD)-UTILIZING DEHYDROGENASES"]
2I1O	0	["PHE138","MET268","PHE136","TYR233"]	1	2I1O	["NICOTINATE PHOSPHORIBOSYLTRANSFERASE"]
2I1S	0	["MET57","TYR93","PHE94","PHE34"]	1	2I1S	["HYPOTHETICAL PROTEIN"]
2I49	0	["MET295","TRP405","TRP354","PHE414"]	1	2I49	["BICARBONATE TRANSPORTER"]
2I4I	3	["TRP421","TRP570","PHE545","MET574"]	1	2I4I	["ATP-DEPENDENT RNA HELICASE DDX3X"]
2I4I	3	["MET221","PHE402","PHE385","TYR400"]
2I4L	6	["MET93","TYR86","TYR89","TRP80"]	1	2I4L	["PROLINE-TRNA LIGASE"]
2I53	0	["TRP234","MET211","PHE238","TYR167"]	1	2I53	["CYCLIN K"]
2I79	2	["MET167","PHE144","TYR139","TYR165"]	1	2I79	["ACETYLTRANSFERASE, GNAT FAMILY"]
2I7C	2	["MET204","PHE169","TYR207","TYR174"]	1	2I7C	["SPERMIDINE SYNTHASE"]
2ICR	0	["MET18","PHE27","PHE126","PHE65"]	1	2ICR	["RED FLUORESCENT PROTEIN ZOANRFP"]
2IEA	1	["TYR148","PHE186","TRP187","MET183"]	1	2IEA	["PYRUVATE DEHYDROGENASE E1 COMPONENT"]
2IFY	5	["MET294","PHE307","PHE90","PHE96"]	1	2IFY	["COFACTOR-INDEPENDENT PHOSPHOGLUCERATE MUTASE"]
2II2	0	["PHE236","MET276","TYR270","TRP302"]	1	2II2	["ALPHA-11 GIARDIN"]
2IID	1	["MET247","TYR50","PHE105","TYR101"]	1	2IID	["L-AMINO-ACID OXIDASE"]
2IID	1	["PHE112","MET89","TYR356","TYR372"]
2IJQ	0	["PHE69","PHE103","PHE53","MET73"]	1	2IJQ	["HYPOTHETICAL PROTEIN"]
2IL1	0	["MET235","TYR208","TRP232","TYR239"]	1	2IL1	["RAB12"]
2IM5	0	["TYR223","MET356","PHE25","PHE218"]	1	2IM5	["NICOTINATE PHOSPHORIBOSYLTRANSFERASE"]
2IMR	0	["PHE214","PHE249","TRP257","MET248"]	1	2IMR	["HYPOTHETICAL PROTEIN DR_0824"]
2INF	4	["TRP26","PHE244","PHE207","MET28"]	1	2INF	["UROPORPHYRINOGEN DECARBOXYLASE"]
2IO8	3	["MET399","TRP373","PHE398","TRP439"]	1	2IO8	["GLUTATHIONYLSPERMIDINE SYNTHETASE/AMIDASE"]
2IPI	0	["TRP353","TYR426","PHE430","MET405"]	1	2IPI	["ACLACINOMYCIN OXIDOREDUCTASE (AKNOX)"]
2IPI	0	["MET270","PHE304","TRP256","TYR267"]
2IQ1	0	["MET142","PHE164","TYR122","TYR126"]	1	2IQ1	["PROTEIN PHOSPHATASE 2C KAPPA, PPM1K"]
2IS9	0	["TRP134","PHE130","PHE96","MET145"]	1	2IS9	["DEFECTIVE IN CULLIN NEDDYLATION PROTEIN 1"]
2ISA	1	["PHE111","MET191","PHE92","TYR188"]	1	2ISA	["CATALASE"]
2ISM	0	["TYR329","PHE38","PHE56","MET44"]	1	2ISM	["PUTATIVE OXIDOREDUCTASE"]
2ITM	2	["MET405","TYR401","TYR465","TRP402"]	1	2ITM	["XYLULOSE KINASE"]
2IU5	0	["MET19","PHE92","PHE15","TYR24"]	1	2IU5	["HTH-TYPE DHAKLM OPERON TRANSCRIPTIONAL ACTIVATOR DHAS"]
2IUJ	0	["MET580","TYR431","TYR427","TRP573"]	1	2IUJ	["LIPOXYGENASE L-5"]
2IV0	1	["PHE329","PHE358","MET357","TRP63"]	1	2IV0	["ISOCITRATE DEHYDROGENASE"]
2IVF	1	["PHE762","PHE671","PHE753","MET661"]	1	2IVF	["ETHYLBENZENE DEHYDROGENASE ALPHA-SUBUNIT","ETHYLBENZENE DEHYDROGENASE BETA-SUBUNIT","ETHYLBENZENE DEHYDROGENASE GAMMA-SUBUNIT"]
2IVF	1	["PHE626","TYR645","MET611","PHE621"]
2IVF	1	["PHE574","MET548","TYR552","TRP587"]
2IVX	0	["TRP206","PHE240","PHE175","MET176"]	1	2IVX	["CYCLIN-T2"]
2IXD	0	["MET20","TYR147","PHE217","PHE102"]	1	2IXD	["LMBE-RELATED PROTEIN"]
2IXN	0	["TYR131","MET173","TYR169","TRP123"]	1	2IXN	["SERINE/THREONINE-PROTEIN PHOSPHATASE 2A ACTIVATOR 2"]
2IXO	0	["TYR291","TYR45","MET153","PHE177"]	1	2IXO	["PP2A PHOSPHATASE ACTIVATOR"]
2IYA	2	["MET87","TRP120","PHE187","PHE186"]	1	2IYA	["OLEANDOMYCIN GLYCOSYLTRANSFERASE"]
2IZ1	1	["PHE329","MET333","TYR429","TYR430"]	1	2IZ1	["6-PHOSPHOGLUCONATE DEHYDROGENASE, DECARBOXYLATING"]
2IZR	2	["TYR87","MET114","PHE105","TYR90"]	1	2IZR	["CASEIN KINASE I ISOFORM GAMMA-3"]
2J0J	2	["PHE228","TYR180","PHE596","MET183"]	1	2J0J	["FOCAL ADHESION KINASE 1"]
2J63	4	["PHE351","PHE360","MET354","TYR347"]	1	2J63	["AP-ENDONUCLEASE"]
2J69	0	["PHE10","PHE315","PHE312","MET316"]	1	2J69	["BACTERIAL DYNAMIN-LIKE PROTEIN"]
2J69	0	["PHE206","PHE235","MET208","PHE267"]
2J6P	0	["PHE113","TYR114","TRP110","MET125"]	1	2J6P	["SB(V)-AS(V) REDUCTASE"]
2J7A	0	["TYR266","PHE420","TYR424","MET262"]	1	2J7A	["CYTOCHROME C NITRITE REDUCTASE NRFA","CYTOCHROME C QUINOL DEHYDROGENASE NRFH"]
2J7A	0	["TRP158","MET155","PHE166","TRP167"]
2J8G	3	["TYR252","MET260","TRP230","TRP223"]	1	2J8G	["LYSOZYME"]
2J9O	3	["TYR268","PHE271","TYR241","MET235"]	1	2J9O	["TLL2115 PROTEIN"]
2JAD	0	["PHE114","MET88","PHE8","TYR92"]	1	2JAD	["YELLOW FLUORESCENT PROTEIN GLUTAREDOXIN FUSION PROTEIN"]
2JAQ	2	["MET87","TYR104","TYR101","PHE51"]	1	2JAQ	["DEOXYGUANOSINE KINASE"]
2JBV	1	["PHE197","MET349","PHE336","PHE105"]	1	2JBV	["CHOLINE OXIDASE"]
2JC9	3	["PHE389","TYR434","TRP382","MET430"]	1	2JC9	["CYTOSOLIC PURINE 5'-NUCLEOTIDASE"]
2JC9	3	["MET260","PHE264","TRP279","PHE283"]
2JC9	3	["PHE473","PHE49","MET239","PHE51"]
2JC9	3	["TYR82","MET192","PHE172","PHE185"]
2JCH	0	["TYR779","PHE770","MET506","TYR486"]	1	2JCH	["PENICILLIN-BINDING PROTEIN 1B"]
2JEO	2	["PHE137","MET97","PHE67","PHE92"]	1	2JEO	["URIDINE-CYTIDINE KINASE 1"]
2JG0	3	["TYR387","TRP386","TRP380","MET422"]	1	2JG0	["PERIPLASMIC TREHALASE"]
2JG5	2	["PHE177","TYR225","MET255","PHE269"]	1	2JG5	["FRUCTOSE 1-PHOSPHATE KINASE"]
2JGB	0	["PHE62","PHE113","MET101","TYR98"]	1	2JGB	["EUKARYOTIC TRANSLATION INITIATION FACTOR 4E TYPE 2"]
2JGN	3	["PHE544","MET573","TRP569","TRP420"]	1	2JGN	["ATP-DEPENDENT RNA HELICASE DDX3X"]
2JGP	0	["MET494","TYR484","PHE489","PHE497"]	1	2JGP	["TYROCIDINE SYNTHETASE 3"]
2JGQ	5	["TYR21","TRP222","PHE9","MET13"]	1	2JGQ	["TRIOSEPHOSPHATE ISOMERASE"]
2JIF	1	["MET389","TYR398","TYR315","TYR311"]	1	2JIF	["SHORT/BRANCHED CHAIN SPECIFIC ACYL-COA DEHYDROGENASE"]
2JJN	1	["PHE54","TRP44","TRP33","MET37"]	1	2JJN	["CYTOCHROME P450 113A1"]
2JK6	1	["PHE114","TRP21","MET113","TYR110"]	1	2JK6	["TRYPANOTHIONE REDUCTASE"]
2MYS	0	["TRP829","PHE836","PHE835","MET832"]	1	2MYS	["MYOSIN","MYOSIN","MYOSIN"]
2MYS	0	["MET166","TYR457","TYR163","PHE254"]
2NLZ	0	["TYR259","MET453","PHE288","PHE458"]	1	2NLZ	["CEPHALOSPORIN ACYLASE"]
2NNU	0	["MET129","TYR131","PHE121","TYR178"]	1	2NNU	["REGULATORY PROTEIN E2","BROMODOMAIN-CONTAINING PROTEIN 4"]
2NNU	0	["TYR19","TYR32","MET36","TRP33"]
2NPM	0	["MET151","TYR148","TYR155","PHE147"]	1	2NPM	["14-3-3 DOMAIN CONTAINING PROTEIN","CONSENSUS PEPTIDE FOR 14-3-3 PROTEINS"]
2NQR	0	["MET212","TYR309","PHE308","PHE408"]	1	2NQR	["MOLYBDOPTERIN BIOSYNTHESIS PROTEIN MOEA"]
2NT0	3	["PHE213","MET123","TYR212","PHE216"]	1	2NT0	["GLUCOSYLCERAMIDASE"]
2NVA	4	["PHE257","TYR45","MET59","PHE66"]	1	2NVA	["ARGININE DECARBOXYLASE, A207R PROTEIN"]
2NXC	2	["PHE236","TYR252","MET231","TYR204"]	1	2NXC	["RIBOSOMAL PROTEIN L11 METHYLTRANSFERASE"]
2NYG	0	["PHE250","PHE231","PHE178","MET237"]	1	2NYG	["YOKD PROTEIN"]
2O02	0	["PHE117","TYR125","TYR118","MET121"]	1	2O02	["14-3-3 PROTEIN ZETA/DELTA","EXOS (416-430) PEPTIDE"]
2O07	2	["MET82","PHE248","TYR278","TYR279"]	1	2O07	["SPERMIDINE SYNTHASE"]
2O1O	0	["PHE222","TYR173","TYR214","MET218"]	1	2O1O	["PUTATIVE FARNESYL PYROPHOSPHATE SYNTHASE"]
2O1Z	0	["TRP204","MET274","PHE86","PHE205"]	1	2O1Z	["RIBONUCLEOTIDE REDUCTASE SUBUNIT R2"]
2O7I	0	["MET387","TRP384","PHE506","TYR299"]	1	2O7I	["THERMOPHILIC CELLOBIOSE BINDING PROTEIN"]
2O7S	4	["TYR370","PHE256","MET277","PHE375"]	1	2O7S	["DHQ-DEHYDROSHIKIMATE-SDH-SHIKIMATE-NADP(H)"]
2O95	0	["PHE54","PHE82","MET78","TYR74"]	1	2O95	["26S PROTEASOME NON-ATPASE REGULATORY SUBUNIT 7"]
2O9G	0	["TRP206","TYR121","MET131","PHE207"]	1	2O9G	["AQUAPORIN Z"]
2O9P	3	["MET326","TRP328","TRP412","PHE418"]	1	2O9P	["BETA-GLUCOSIDASE B"]
2O9P	3	["TRP128","TRP84","MET88","TYR147"]
2OA1	0	["TYR362","PHE363","PHE462","MET395"]	1	2OA1	["TRYPTOPHAN HALOGENASE"]
2OBE	0	["MET367","TRP368","PHE365","TYR99"]	1	2OBE	["HEXON PROTEIN"]
2OFK	0	["PHE112","PHE154","PHE115","MET105"]	1	2OFK	["3-METHYLADENINE DNA GLYCOSYLASE I, CONSTITUTIVE"]
2OIZ	1	["TYR296","MET267","PHE288","PHE268"]	1	2OIZ	["AROMATIC AMINE DEHYDROGENASE, SMALL SUBUNIT","AROMATIC AMINE DEHYDROGENASE, LARGE SUBUNIT"]
2OKT	4	["MET110","PHE80","TYR44","PHE111"]	1	2OKT	["O-SUCCINYLBENZOIC ACID SYNTHETASE"]
2OKX	3	["TYR828","TYR843","TRP840","MET831"]	1	2OKX	["RHAMNOSIDASE B"]
2OKX	3	["PHE565","PHE591","TYR531","MET561"]
2OLS	2	["MET678","PHE696","PHE692","PHE699"]	1	2OLS	["PHOSPHOENOLPYRUVATE SYNTHASE"]
2OOE	0	["TYR255","TYR223","TRP252","MET227"]	1	2OOE	["CLEAVAGE STIMULATION FACTOR 77 KDA SUBUNIT"]
2OOE	0	["TYR126","MET122","PHE149","TYR118"]
2OPW	1	["PHE215","MET202","PHE161","PHE70"]	1	2OPW	["PHYHD1 PROTEIN"]
2OPW	1	["TYR142","TYR260","MET32","PHE114"]
2OQO	2	["PHE87","TRP88","MET157","TYR160"]	1	2OQO	["PENICILLIN-BINDING PROTEIN 1A (PBP-1A) (PBP1A)"]
2ORT	1	["PHE363","MET349","TYR485","TYR483"]	1	2ORT	["NITRIC OXIDE SYNTHASE, INDUCIBLE"]
2OZE	0	["MET286","PHE247","PHE283","PHE57"]	1	2OZE	["ORF DELTA'"]
2P0W	2	["MET313","PHE309","TYR332","PHE300"]	1	2P0W	["HISTONE ACETYLTRANSFERASE TYPE B CATALYTIC SUBUNIT","HISTONE PEPTIDE H4"]
2P39	0	["MET96","TYR132","PHE134","PHE115"]	1	2P39	["FIBROBLAST GROWTH FACTOR 23"]
2P3N	3	["PHE69","PHE227","MET63","TRP200"]	1	2P3N	["INOSITOL-1-MONOPHOSPHATASE"]
2P4Q	1	["MET183","PHE105","TRP264","TYR180"]	1	2P4Q	["6-PHOSPHOGLUCONATE DEHYDROGENASE, DECARBOXYLATING 1"]
2P51	0	["PHE256","TYR207","TYR203","MET264"]	1	2P51	["SPCC18.06C PROTEIN"]
2P57	0	["MET80","PHE14","PHE44","TRP72"]	1	2P57	["GTPASE-ACTIVATING PROTEIN ZNF289"]
2P82	3	["PHE349","TYR240","PHE244","MET348"]	1	2P82	["CYSTEINE PROTEASE ATG4A"]
2P82	3	["PHE277","MET309","TYR265","PHE267"]
2PAJ	0	["PHE147","TYR141","TYR142","MET145"]	1	2PAJ	["PUTATIVE CYTOSINE/GUANINE DEAMINASE"]
2PBP	4	["PHE128","MET166","TRP159","PHE111"]	1	2PBP	["ENOYL-COA HYDRATASE SUBUNIT I"]
2PEQ	0	["MET60","TYR56","PHE44","TRP40"]	1	2PEQ	["ORF134"]
2PFB	0	["TYR47","PHE126","MET32","TYR36"]	1	2PFB	["TRANSCRIPTIONAL REGULATOR OHRR"]
2PFC	0	["TYR87","TRP105","MET118","TYR110"]	1	2PFC	["HYPOTHETICAL PROTEIN RV0098/MT0107"]
2PFE	0	["TYR237","PHE238","MET103","TYR91"]	1	2PFE	["ALKALINE SERINE PROTEASE"]
2PFI	0	["MET673","PHE648","TRP670","PHE550"]	1	2PFI	["CHLORIDE CHANNEL PROTEIN CLC-KA"]
2PFT	0	["TYR112","MET116","PHE143","TRP205"]	1	2PFT	["EXOCYTOSIS PROTEIN"]
2PGE	4	["PHE298","MET127","PHE123","TRP140"]	1	2PGE	["MENC"]
2PHL	0	["PHE377","PHE318","MET246","PHE252"]	1	2PHL	["PHASEOLIN"]
2PK2	0	["MET177","TRP207","PHE241","PHE176"]	1	2PK2	["CYCLIN-T1, PROTEIN TAT"]
2PKP	4	["PHE45","PHE10","PHE61","MET38"]	1	2PKP	["HOMOACONITASE SMALL SUBUNIT"]
2PNR	2	["PHE32","TYR337","PHE338","MET163"]	1	2PNR	["ASYMMETRIC PDK3-I2 COMPLEX"]
2PNW	0	["PHE27","MET30","PHE77","PHE76"]	1	2PNW	["MEMBRANE-BOUND LYTIC MUREIN TRANSGLYCOSYLASE"]
2PO4	2	["PHE990","TYR987","PHE996","MET991"]	1	2PO4	["VIRION RNA POLYMERASE"]
2PP3	0	["TRP250","TRP346","MET224","TYR165"]	1	2PP3	["L-TALARATE/GALACTARATE DEHYDRATASE"]
2PPL	3	["TYR158","MET85","PHE83","TYR160"]	1	2PPL	["PANCREATIC LIPASE-RELATED PROTEIN 1"]
2PQ6	0	["PHE202","PHE215","MET212","PHE216"]	1	2PQ6	["UDP-GLUCURONOSYL/UDP-GLUCOSYLTRANSFERASE"]
2PQ6	0	["PHE130","PHE99","TYR16","MET128"]
2PSN	4	["MET181","PHE177","TYR406","PHE149"]	1	2PSN	["ALPHA-ENOLASE"]
2PT6	2	["PHE208","MET243","TYR213","TYR246"]	1	2PT6	["SPERMIDINE SYNTHASE"]
2PTF	0	["MET154","TYR109","TYR17","PHE121"]	1	2PTF	["UNCHARACTERIZED PROTEIN MTH_863"]
2PTM	0	["MET513","TYR509","TYR477","TYR505"]	1	2PTM	["HYPERPOLARIZATION-ACTIVATED (IH) CHANNEL"]
2PTR	4	["TYR161","PHE284","PHE271","MET184"]	1	2PTR	["ADENYLOSUCCINATE LYASE"]
2PVP	6	["PHE35","PHE7","PHE57","MET52"]	1	2PVP	["D-ALANINE-D-ALANINE LIGASE"]
2PXS	0	["MET18","PHE27","PHE126","PHE65"]	1	2PXS	["GFP-LIKE FLUORESCENT CHROMOPROTEIN FP506"]
2PXX	0	["TYR186","MET211","PHE171","TRP193"]	1	2PXX	["UNCHARACTERIZED PROTEIN MGC2408"]
2PY2	0	["MET83","TRP112","TRP77","TRP75"]	1	2PY2	["ANTIFREEZE PROTEIN TYPE II"]
2PYG	5	["PHE185","PHE198","PHE207","MET209"]	1	2PYG	["POLY(BETA-D-MANNURONATE) C5 EPIMERASE 4"]
2PYW	2	["PHE3","TYR17","PHE6","MET111"]	1	2PYW	["UNCHARACTERIZED PROTEIN"]
2PZ1	0	["PHE372","TYR430","PHE365","MET458"]	1	2PZ1	["RHO GUANINE NUCLEOTIDE EXCHANGE FACTOR 4"]
2PZ1	0	["PHE401","TYR398","MET320","PHE321"]
2Q01	5	["MET289","PHE285","TYR229","TRP226"]	1	2Q01	["URONATE ISOMERASE"]
2Q1H	0	["TYR162","MET158","PHE155","PHE53"]	1	2Q1H	["ANCCR"]
2Q28	4	["MET247","PHE97","PHE66","TYR429"]	1	2Q28	["OXALYL-COA DECARBOXYLASE"]
2Q45	1	["PHE37","MET238","PHE235","TRP10"]	1	2Q45	["PUTATIVE TROPINONE REDUCTASE HOMOLOG AT1G07440"]
2Q5E	3	["PHE157","MET153","PHE252","PHE149"]	1	2Q5E	["HUMAN CARBOXY-TERMINAL DOMAIN RNA POLYMERASE II POLYPEPTIDE A SMALL PHOSPHATASE 2"]
2Q6T	3	["MET211","TYR401","TYR396","TYR400"]	1	2Q6T	["DNAB REPLICATION FORK HELICASE"]
2Q8G	2	["MET156","PHE180","TYR185","PHE184"]	1	2Q8G	["[PYRUVATE DEHYDROGENASE [LIPOAMIDE]] KINASE ISOZYME 1"]
2Q8N	5	["TYR264","PHE327","TYR316","MET262"]	1	2Q8N	["GLUCOSE-6-PHOSPHATE ISOMERASE"]
2Q8N	5	["TYR397","TYR275","MET261","PHE393"]
2Q8T	0	["TYR67","TYR33","MET71","PHE47"]	1	2Q8T	["CCL14"]
2Q9U	0	["MET211","PHE173","TRP249","TYR246"]	1	2Q9U	["A-TYPE FLAVOPROTEIN"]
2Q9U	0	["TRP19","TRP183","TYR44","MET13"]
2QAS	0	["MET69","PHE48","TYR65","PHE93"]	1	2QAS	["HYPOTHETICAL PROTEIN","C. CRESCENTUS SSRA PEPTIDE"]
2QAZ	0	["MET69","PHE48","TYR65","PHE93"]	1	2QAZ	["SSPB PROTEIN"]
2QCU	1	["PHE213","PHE214","TRP182","MET218"]	1	2QCU	["AEROBIC GLYCEROL-3-PHOSPHATE DEHYDROGENASE"]
2QCX	3	["TYR47","PHE112","MET116","PHE51"]	1	2QCX	["TRANSCRIPTIONAL ACTIVATOR TENA"]
2QDX	0	["PHE201","PHE235","TYR111","MET209"]	1	2QDX	["FERREDOXIN REDUCTASE"]
2QDX	0	["TYR152","PHE67","TYR176","MET119"]
2QEE	0	["PHE255","PHE228","PHE296","MET257"]	1	2QEE	["BH0493 PROTEIN"]
2QF7	6	["PHE845","TYR868","MET840","TRP861"]	1	2QF7	["PYRUVATE CARBOXYLASE PROTEIN"]
2QF7	6	["PHE994","PHE991","MET593","PHE589"]
2QGY	0	["PHE343","PHE328","MET305","TYR331"]	1	2QGY	["ENOLASE"]
2QGY	0	["MET196","TRP222","TYR221","TYR137"]
2QH5	0	["PHE191","PHE189","MET249","PHE164"]	1	2QH5	["MANNOSE-6-PHOSPHATE ISOMERASE"]
2QI2	0	["PHE204","TYR177","PHE178","MET138"]	1	2QI2	["CELL DIVISION PROTEIN PELOTA RELATED PROTEIN"]
2QJ6	0	["PHE140","TRP109","MET146","PHE138"]	1	2QJ6	["TOXIN A"]
2QK4	6	["PHE109","PHE113","TYR269","MET262"]	1	2QK4	["TRIFUNCTIONAL PURINE BIOSYNTHETIC PROTEIN ADENOSINE-3"]
2QK4	6	["MET212","TRP328","PHE203","PHE293"]
2QNA	0	["PHE728","PHE717","MET693","TYR731"]	1	2QNA	["IMPORTIN SUBUNIT BETA-1","SNURPORTIN-1"]
2QNA	0	["TYR314","PHE282","TYR249","MET245"]
2QOL	2	["TYR854","TRP815","MET857","TRP861"]	1	2QOL	["EPHRIN RECEPTOR"]
2QQM	0	["PHE258","TYR175","PHE189","MET245"]	1	2QQM	["NEUROPILIN-1"]
2QTV	3	["PHE388","PHE400","PHE124","MET398"]	1	2QTV	["PROTEIN TRANSPORT PROTEIN SEC23","SMALL COPII COAT GTPASE SAR1","PROTEIN TRANSPORT PROTEIN SEC31"]
2QVJ	0	["TYR336","PHE382","MET393","TRP381"]	1	2QVJ	["NUCLEOCAPSID PROTEIN"]
2QX5	0	["TYR541","PHE212","MET501","TYR215"]	1	2QX5	["NUCLEOPORIN NIC96"]
2QYU	0	["TYR499","MET464","PHE457","PHE471"]	1	2QYU	["SECRETED EFFECTOR PROTEIN"]
2QYU	0	["MET268","PHE248","PHE285","PHE263"]
2R0I	2	["MET304","PHE156","PHE284","TRP303"]	1	2R0I	["SERINE/THREONINE-PROTEIN KINASE MARK2"]
2R10	0	["PHE261","PHE285","PHE253","MET257"]	1	2R10	["ACETYLATED RSC4 TANDEM BROMODOMAIN HISTONE CHIMERA"]
2R14	0	["PHE274","PHE290","MET294","PHE258"]	1	2R14	["MORPHINONE REDUCTASE"]
2R14	0	["PHE331","TYR48","TYR49","MET28"]
2R2P	2	["TRP915","TRP869","TYR908","MET911"]	1	2R2P	["EPHRIN TYPE-A RECEPTOR 5"]
2R2P	2	["TYR895","TRP880","MET882","TYR879"]
2R4T	2	["TRP253","MET364","TYR385","TYR389"]	1	2R4T	["GLYCOGEN SYNTHASE"]
2R55	0	["MET197","PHE200","TYR201","PHE176"]	1	2R55	["STAR-RELATED LIPID TRANSFER PROTEIN 5"]
2R55	0	["MET17","TYR20","PHE175","PHE159"]
2R5O	0	["MET319","PHE386","PHE371","PHE369"]	1	2R5O	["PUTATIVE ATP BINDING COMPONENT OF ABC-TRANSPORTER"]
2R5T	2	["TYR202","PHE194","MET290","PHE185"]	1	2R5T	["SERINE/THREONINE-PROTEIN KINASE SGK1"]
2R5X	0	["TYR51","MET78","PHE3","PHE95"]	1	2R5X	["UNCHARACTERIZED CONSERVED PROTEIN"]
2R60	2	["TYR206","PHE148","MET188","TYR211"]	1	2R60	["GLYCOSYL TRANSFERASE, GROUP 1"]
2R6S	0	["TYR243","PHE231","MET241","TRP196"]	1	2R6S	["GAB PROTEIN"]
2R6U	0	["TYR22","MET62","TRP28","PHE12"]	1	2R6U	["UNCHARACTERIZED PROTEIN"]
2R7G	0	["PHE430","MET495","PHE426","TRP516"]	1	2R7G	["RETINOBLASTOMA-ASSOCIATED PROTEIN","EARLY E1A 32 KDA PROTEIN"]
2R7Q	0	["MET662","TYR363","TYR360","TYR659"]	1	2R7Q	["RNA-DEPENDENT RNA POLYMERASE"]
2R85	0	["TYR88","TYR54","PHE72","MET84"]	1	2R85	["PURP PROTEIN PF1517"]
2R8Q	3	["PHE907","TRP912","MET910","TYR696"]	1	2R8Q	["CLASS I PHOSPHODIESTERASE PDEB1"]
2RC5	1	["PHE114","MET149","TYR62","TYR22"]	1	2RC5	["FERREDOXIN-NADP REDUCTASE"]
2RDQ	0	["TYR87","MET243","TRP91","PHE90"]	1	2RDQ	["1-DEOXYPENTALENIC ACID 11-BETA HYDROXYLASE"]
2RDQ	0	["TRP153","MET212","TYR8","PHE32"]
2REI	2	["TRP838","TYR853","MET840","TYR837"]	1	2REI	["EPHRIN TYPE-A RECEPTOR 7"]
2REU	3	["MET238","TYR209","PHE189","PHE94"]	1	2REU	["TYPE II RESTRICTION ENZYME SAU3AI"]
2REU	3	["MET87","PHE122","PHE124","PHE89"]
2RGZ	1	["PHE117","TRP121","MET113","TYR75"]	1	2RGZ	["HEME OXYGENASE 2"]
2RHW	3	["TRP216","PHE204","PHE74","MET113"]	1	2RHW	["2-HYDROXY-6-OXO-6-PHENYLHEXA-2,4-DIENOATE HYDROLASE"]
2RI0	3	["PHE78","MET79","PHE84","TYR43"]	1	2RI0	["GLUCOSAMINE-6-PHOSPHATE DEAMINASE"]
2RIN	0	["PHE259","TRP285","TRP296","MET263"]	1	2RIN	["ABC-TRANSPORTER CHOLINE BINDING PROTEIN"]
2RIN	0	["MET165","PHE226","PHE171","PHE135"]
2RIN	0	["MET94","TYR75","PHE86","TRP43"]
2RJQ	3	["PHE365","TYR290","MET279","TYR283"]	1	2RJQ	["ADAMTS-5"]
2RK5	0	["MET18","PHE27","PHE23","TYR26"]	1	2RK5	["PUTATIVE HEMOLYSIN"]
2RL8	0	["PHE128","PHE34","PHE49","MET147"]	1	2RL8	["CATION-DEPENDENT MANNOSE-6-PHOSPHATE RECEPTOR"]
2SAS	0	["TRP86","MET85","TYR82","TRP102"]	1	2SAS	["SARCOPLASMIC CALCIUM-BINDING PROTEIN"]
2TOH	1	["PHE345","PHE438","MET339","TYR389"]	1	2TOH	["TYROSINE 3-MONOOXYGENASE"]
2UUQ	1	["MET256","PHE144","PHE401","PHE378"]	1	2UUQ	["CYTOCHROME P450 130"]
2UUR	0	["PHE40","PHE90","TRP108","MET215"]	1	2UUR	["COLLAGEN ALPHA-1(IX) CHAIN"]
2UUR	0	["MET96","TRP105","PHE94","PHE153"]
2UUU	2	["PHE509","PHE511","MET531","PHE480"]	1	2UUU	["ALKYLDIHYDROXYACETONEPHOSPHATE SYNTHASE"]
2UVE	0	["TRP425","PHE427","MET392","PHE394"]	1	2UVE	["EXOPOLYGALACTURONASE"]
2UYK	0	["MET74","PHE94","PHE95","TYR91"]	1	2UYK	["PROTEIN TDCF"]
2UYT	2	["TRP82","MET160","TYR163","PHE164"]	1	2UYT	["RHAMNULOKINASE"]
2V05	0	["TYR263","MET272","TRP242","TRP235"]	1	2V05	["CHOLINE BINDING PROTEIN F"]
2V05	0	["TRP201","TRP194","MET231","TYR222"]
2V05	0	["TYR243","TRP214","MET251","TRP221"]
2V05	0	["TRP137","MET190","TRP130","TYR182"]
2V0O	0	["PHE69","MET242","PHE238","PHE76"]	1	2V0O	["FCH DOMAIN ONLY PROTEIN 2"]
2V0O	0	["PHE191","TRP11","PHE18","MET195"]
2V3I	3	["TYR117","TYR171","TYR109","MET149"]	1	2V3I	["EXOGLUCANASE 1"]
2V3V	1	["MET627","PHE463","PHE446","TYR15"]	1	2V3V	["PERIPLASMIC NITRATE REDUCTASE"]
2V3V	1	["TYR478","MET538","TRP521","PHE535"]
2V3V	1	["TYR148","MET158","PHE152","TYR565"]
2V4J	1	["TRP366","MET370","PHE210","TRP369"]	1	2V4J	["DISSIMILATORY SULFITE REDUCTASE"]
2V50	0	["MET519","PHE516","TRP515","PHE520"]	1	2V50	["MULTIDRUG RESISTANCE PROTEIN MEXB"]
2V50	0	["TYR467","PHE453","PHE470","MET456"]
2V57	0	["MET155","TYR159","TRP152","PHE151"]	1	2V57	["TETR FAMILY TRANSCRIPTIONAL REPRESSOR LFRR"]
2V5C	3	["PHE425","TRP394","TYR295","MET364"]	1	2V5C	["O-GLCNACASE NAGJ"]
2V5I	0	["MET240","PHE218","PHE197","TYR327"]	1	2V5I	["SALMONELLA TYPHIMURIUM DB7155 BACTERIOPHAGE DET7 TAILSPIKE"]
2V6G	0	["MET150","TYR166","TYR156","PHE353"]	1	2V6G	["PROGESTERONE 5-BETA-REDUCTASE"]
2V6I	0	["PHE336","MET306","PHE361","PHE346"]	1	2V6I	["RNA HELICASE"]
2V8H	3	["MET281","PHE317","PHE340","TYR354"]	1	2V8H	["BETA-ALANINE SYNTHASE"]
2V95	0	["PHE357","MET367","PHE21","TYR24"]	1	2V95	["CORTICOSTEROID-BINDING GLOBULIN"]
2VAD	0	["TYR181","PHE91","MET83","TYR82"]	1	2VAD	["RED FLUORESCENT PROTEIN"]
2VAK	0	["PHE195","PHE187","MET198","PHE247"]	1	2VAK	["SIGMA A"]
2VAK	0	["TYR191","PHE245","TYR263","MET188"]
2VAN	4	["PHE320","PHE278","TRP325","MET282"]	1	2VAN	["DNA POLYMERSE BETA"]
2VE3	1	["TYR131","MET150","TRP135","PHE404"]	1	2VE3	["PUTATIVE CYTOCHROME P450 120"]
2VI7	0	["MET165","TYR138","TYR163","PHE143"]	1	2VI7	["ACETYLTRANSFERASE PA1377"]
2VJQ	2	["MET318","PHE321","TRP265","PHE234"]	1	2VJQ	["FORMYL-COENZYME A TRANSFERASE"]
2VK2	0	["TYR196","PHE150","MET194","TRP119"]	1	2VK2	["ABC TRANSPORTER PERIPLASMIC-BINDING PROTEIN YTFQ"]
2VK8	4	["TRP518","MET370","PHE441","TRP371"]	1	2VK8	["PYRUVATE DECARBOXYLASE ISOZYME 1"]
2VL7	0	["TYR154","MET150","PHE57","PHE165"]	1	2VL7	["XPD"]
2VL8	0	["PHE360","TYR326","TYR330","MET321"]	1	2VL8	["CYTOTOXIN L"]
2VLG	2	["MET45","TYR40","PHE53","PHE79"]	1	2VLG	["SPORULATION KINASE A"]
2VOB	6	["PHE607","PHE329","MET602","TYR345"]	1	2VOB	["TRYPANOTHIONE SYNTHETASE"]
2VOB	6	["TRP318","TYR324","MET288","TRP506"]
2VPN	0	["PHE78","MET146","PHE66","PHE209"]	1	2VPN	["PERIPLASMIC SUBSTRATE BINDING PROTEIN"]
2VPQ	6	["PHE348","PHE421","TYR345","MET447"]	1	2VPQ	["ACETYL-COA CARBOXYLASE"]
2VPQ	6	["MET254","TYR277","PHE275","PHE284"]
2VPZ	0	["TRP183","TYR342","MET345","TYR349"]	1	2VPZ	["THIOSULFATE REDUCTASE","NRFC PROTEIN","HYPOTHETICAL MEMBRANE SPANNING PROTEIN"]
2VPZ	0	["PHE436","MET128","PHE142","TRP160"]
2VR5	3	["MET207","TRP568","PHE184","TYR210"]	1	2VR5	["GLYCOGEN OPERON PROTEIN GLGX"]
2VRQ	3	["MET153","TRP81","TRP156","TYR144"]	1	2VRQ	["ALPHA-L-ARABINOFURANOSIDASE"]
2VSQ	0	["MET669","PHE470","TYR492","PHE665"]	1	2VSQ	["SURFACTIN SYNTHETASE SUBUNIT 3"]
2VSQ	0	["MET294","TYR183","TYR186","PHE298"]
2VSY	0	["TRP410","PHE383","TYR447","MET439"]	1	2VSY	["XCC0866"]
2VSY	0	["MET240","PHE228","PHE552","PHE210"]
2VTF	3	["MET203","PHE169","PHE240","TYR266"]	1	2VTF	["ENDO-BETA-N-ACETYLGLUCOSAMINIDASE"]
2VUG	0	["PHE360","PHE122","MET333","PHE337"]	1	2VUG	["PAB1020"]
2VUG	0	["MET148","PHE169","PHE130","TYR99"]
2VVG	0	["TYR328","MET308","TYR96","PHE94"]	1	2VVG	["KINESIN-2"]
2VVM	1	["PHE250","PHE257","TYR109","MET111"]	1	2VVM	["MONOAMINE OXIDASE N"]
2VY0	3	["MET155","PHE131","TRP223","PHE258"]	1	2VY0	["ENDO-BETA-1,3-GLUCANASE"]
2VYC	4	["TRP518","PHE521","TRP479","MET512"]	1	2VYC	["BIODEGRADATIVE ARGININE DECARBOXYLASE"]
2VYC	4	["TYR425","MET190","TYR155","TYR149"]
2VZS	0	["TRP642","TRP204","TRP653","MET643"]	1	2VZS	["EXO-BETA-D-GLUCOSAMINIDASE"]
2W0B	1	["MET254","PHE157","TYR169","PHE165"]	1	2W0B	["CYTOCHROME P450 51"]
2W1V	3	["TYR213","PHE217","TRP226","MET194"]	1	2W1V	["NITRILASE HOMOLOG 2"]
2W20	3	["TRP616","PHE430","TYR540","MET538"]	1	2W20	["SIALIDASE A"]
2W20	3	["MET435","TYR535","TRP537","TYR519"]
2W39	3	["PHE179","MET92","TYR175","TRP289"]	1	2W39	["PUTATIVE LAMINARINASE"]
2W3X	0	["PHE40","TYR7","MET81","PHE95"]	1	2W3X	["CALE7"]
2W45	3	["PHE187","MET190","PHE217","TYR368"]	1	2W45	["ALKALINE EXONUCLEASE"]
2W45	3	["MET44","PHE22","TYR88","PHE31"]
2W4I	5	["PHE167","PHE145","TYR194","MET163"]	1	2W4I	["GLUTAMATE RACEMASE"]
2W4R	3	["MET638","TRP652","TRP619","PHE584"]	1	2W4R	["PROBABLE ATP-DEPENDENT RNA HELICASE DHX58"]
2W59	0	["PHE503","TRP491","PHE544","MET531"]	1	2W59	["IGY FCU3-4"]
2W5F	3	["PHE45","PHE41","MET71","PHE172"]	1	2W5F	["ENDO-1,4-BETA-XYLANASE Y"]
2W5Q	0	["PHE508","MET307","PHE291","TYR473"]	1	2W5Q	["LTAS"]
2W7W	1	["PHE179","PHE111","TYR175","MET176"]	1	2W7W	["SUPEROXIDE DISMUTASE [FE]"]
2W91	0	["TRP190","PHE181","TYR327","MET323"]	1	2W91	["ENDO-BETA-N-ACETYLGLUCOSAMINIDASE D"]
2W9H	1	["TRP131","PHE123","MET108","TYR126"]	1	2W9H	["DIHYDROFOLATE REDUCTASE"]
2W9S	1	["TRP131","PHE123","MET108","TYR126"]	1	2W9S	["DIHYDROFOLATE REDUCTASE TYPE 1 FROM TN4003"]
2W9X	0	["PHE180","PHE325","PHE147","MET292"]	1	2W9X	["PUTATIVE ACETYL XYLAN ESTERASE"]
2WA2	0	["TRP172","TYR104","PHE139","MET136"]	1	2WA2	["NON-STRUCTURAL PROTEIN 5"]
2WCO	0	["MET322","TRP461","TRP599","TYR313"]	1	2WCO	["PUTATIVE SECRETED LYASE"]
2WCR	0	["MET44","TRP43","TYR130","PHE139"]	1	2WCR	["TNF-ALPHA INDUCER PROTEIN"]
2WCU	5	["MET79","TYR138","TYR120","PHE119"]	1	2WCU	["PROTEIN FUCU HOMOLOG"]
2WDC	3	["PHE191","PHE195","MET171","TRP145"]	1	2WDC	["SULFUR OXIDATION PROTEIN SOXB"]
2WDC	3	["TYR383","TYR99","MET58","PHE102"]
2WEU	0	["PHE399","PHE80","PHE90","MET459"]	1	2WEU	["TRYPTOPHAN 5-HALOGENASE"]
2WGH	1	["TYR371","MET351","TYR374","TRP304"]	1	2WGH	["HUMAN RIBONUCLEOTIDE REDUCTASE R1 SUBUNIT"]
2WM5	1	["PHE107","PHE212","PHE209","MET213"]	1	2WM5	["PUTATIVE CYTOCHROME P450 124"]
2WMC	0	["MET207","TRP197","TYR203","TRP132"]	1	2WMC	["EUKARYOTIC TRANSLATION INITIATION FACTOR 4E"]
2WMC	0	["MET79","TRP62","TYR111","TRP75"]
2WMF	0	["PHE204","MET199","PHE237","PHE205"]	1	2WMF	["FUCOLECTIN-RELATED PROTEIN"]
2WNW	0	["PHE60","MET63","TYR354","PHE71"]	1	2WNW	["ACTIVATED BY TRANSCRIPTION FACTOR SSRB"]
2WTB	0	["TYR694","PHE698","TRP690","MET630"]	1	2WTB	["FATTY ACID MULTIFUNCTIONAL PROTEIN (ATMFP2)"]
2WTG	0	["TRP111","TYR48","TYR104","MET106"]	1	2WTG	["GLOBIN-LIKE PROTEIN"]
2WU8	5	["PHE432","MET429","PHE433","TYR340"]	1	2WU8	["GLUCOSE-6-PHOSPHATE ISOMERASE"]
2WU8	5	["MET84","PHE494","PHE85","PHE505"]
2WUG	3	["TYR76","PHE212","MET208","PHE88"]	1	2WUG	["S114A MUTANT OF HSAD"]
2WUH	0	["MET178","PHE166","TRP72","TYR118"]	1	2WUH	["DISCOIDIN DOMAIN RECEPTOR 2","COLLAGEN PEPTIDE"]
2WUR	0	["TRP57","TYR143","PHE46","MET218"]	1	2WUR	["GREEN FLUORESCENT PROTEIN"]
2WUR	0	["PHE114","MET88","PHE8","TYR92"]
2WUX	0	["TRP99","PHE102","MET103","PHE107"]	1	2WUX	["POLYHEDRIN"]
2WW2	0	["PHE658","PHE308","PHE663","MET661"]	1	2WW2	["ALPHA-1,2-MANNOSIDASE"]
2WW2	0	["MET207","PHE101","PHE209","PHE205"]
2WW5	3	["MET223","TRP204","TYR209","TYR228"]	1	2WW5	["1,4-BETA-N-ACETYLMURAMIDASE"]
2WW5	3	["TRP183","TYR208","MET216","TRP190"]
2WW5	3	["TRP122","TRP129","MET155","TYR147"]
2WW5	3	["TRP68","TRP59","MET94","TYR86"]
2WZK	0	["PHE359","PHE365","MET310","PHE297"]	1	2WZK	["CULLIN-5"]
2X0Q	0	["TYR431","TYR511","TYR427","MET395"]	1	2X0Q	["ALCALIGIN BIOSYNTHESIS PROTEIN"]
2X0Q	0	["MET193","TRP252","TYR274","PHE253"]
2X1L	6	["PHE509","TYR326","TRP417","MET469"]	1	2X1L	["METHIONYL-TRNA SYNTHETASE"]
2X24	0	["PHE391","MET477","PHE479","PHE390"]	1	2X24	["ACETYL-COA CARBOXYLASE"]
2X24	0	["MET100","PHE98","PHE49","TYR70"]
2X24	0	["MET95","PHE127","TYR151","TYR135"]
2X55	3	["TYR224","TYR176","MET174","TYR250"]	1	2X55	["COAGULASE/FIBRINOLYSIN"]
2X5D	0	["TYR338","MET393","PHE394","PHE346"]	1	2X5D	["PROBABLE AMINOTRANSFERASE"]
2X5D	0	["TYR329","TYR213","TYR303","MET328"]
2X5O	6	["PHE429","MET390","PHE419","PHE369"]	1	2X5O	["UDP-N-ACETYLMURAMOYLALANINE--D-GLUTAMATE LIGASE"]
2X65	2	["PHE118","PHE256","MET192","PHE138"]	1	2X65	["MANNOSE-1-PHOSPHATE GUANYLYLTRANSFERASE"]
2X6U	0	["TYR87","TYR136","PHE155","MET104"]	1	2X6U	["T-BOX TRANSCRIPTION FACTOR TBX5"]
2X7G	2	["PHE163","PHE88","MET120","TYR92"]	1	2X7G	["UNCHARACTERIZED PROTEIN SRPK2"]
2X8K	0	["PHE24","PHE98","PHE129","MET13"]	1	2X8K	["HYPOTHETICAL PROTEIN 19.1"]
2X8R	3	["MET123","TRP150","TYR116","TRP126"]	1	2X8R	["GLYCOSYL HYDROLASE"]
2X8S	3	["MET151","TYR161","TRP93","TYR211"]	1	2X8S	["ENDO-ALPHA-1,5-L-ARABINANASE"]
2X8S	3	["TYR140","MET114","PHE51","TYR116"]
2XAP	1	["TYR379","MET343","PHE375","PHE368"]	1	2XAP	["RIBONUCLEOSIDE-DIPHOSPHATE REDUCTASE 1 SUBUNIT ALPHA","RIBONUCLEOSIDE-DIPHOSPHATE REDUCTASE 1 SUBUNIT BETA"]
2XAP	1	["PHE128","TYR123","MET131","PHE134"]
2XAU	3	["PHE657","MET658","TYR500","TYR725"]	1	2XAU	["PRE-MRNA-SPLICING FACTOR ATP-DEPENDENT RNA HELICASE PRP43"]
2XCB	0	["MET99","TYR95","PHE73","TYR68"]	1	2XCB	["REGULATORY PROTEIN PCRH","PEPD"]
2XDW	3	["MET583","PHE586","TYR599","TYR614"]	1	2XDW	["PROLYL ENDOPEPTIDASE","SYNTHETIC PEPTIDE PHQ-PRO-YCP"]
2XDW	3	["MET156","TYR141","PHE113","PHE139"]
2XFG	3	["MET67","TYR104","PHE105","TRP54"]	1	2XFG	["ENDOGLUCANASE 1","ENDOGLUCANASE 1"]
2XFR	3	["MET151","TRP54","PHE143","TRP108"]	1	2XFR	["BETA-AMYLASE"]
2XFX	0	["TRP133","TRP73","MET147","TYR116"]	1	2XFX	["MHC CLASS 1","BETA-2-MICROGLOBULIN","UNCHARACTERIZED PROTEIN"]
2XHC	0	["PHE336","TRP5","MET274","PHE237"]	1	2XHC	["TRANSCRIPTION ANTITERMINATION PROTEIN NUSG"]
2XHE	0	["TRP281","MET349","TYR256","TYR241"]	1	2XHE	["UNC18","SYNTAXIN1"]
2XHY	3	["TRP14","TYR422","PHE12","MET408"]	1	2XHY	["6-PHOSPHO-BETA-GLUCOSIDASE BGLA"]
2XHY	3	["TYR212","MET211","TYR201","TRP187"]
2XI7	0	["MET1","TYR6","PHE161","PHE9"]	1	2XI7	["RNA POLYMERASE L"]
2XJA	6	["PHE266","PHE259","MET289","PHE241"]	1	2XJA	["MURE"]
2XKL	0	["PHE163","PHE146","PHE126","MET135"]	1	2XKL	["APOLIPOPROTEIN M"]
2XKL	0	["TYR149","TRP47","PHE71","MET73"]
2XLB	3	["TYR206","MET138","TYR150","TYR91"]	1	2XLB	["ACETYL XYLAN ESTERASE"]
2XLB	3	["PHE88","TYR61","PHE113","MET115"]
2XLG	0	["MET181","PHE163","TRP165","PHE185"]	1	2XLG	["SLL1785 PROTEIN"]
2XM5	0	["PHE232","MET210","TRP269","TYR214"]	1	2XM5	["CLOQ"]
2XMO	0	["TYR377","MET388","TYR380","TRP414"]	1	2XMO	["LMO2642 PROTEIN"]
2XQ1	1	["TRP293","MET274","TYR221","PHE298"]	1	2XQ1	["PEROXISOMAL CATALASE"]
2XQ1	1	["PHE103","TYR199","PHE122","MET202"]
2XR1	0	["PHE478","MET425","PHE483","TRP449"]	1	2XR1	["DIMERIC ARCHAEAL CLEAVAGE AND POLYADENYLATION SPECIFICITY FACTOR"]
2XR6	0	["PHE359","TRP364","TRP329","MET316"]	1	2XR6	["CD209 ANTIGEN"]
2XRC	3	["MET490","TRP528","PHE485","TYR486"]	1	2XRC	["HUMAN COMPLEMENT FACTOR I"]
2XRI	3	["MET228","PHE242","TYR268","TRP227"]	1	2XRI	["ERI1 EXORIBONUCLEASE 3"]
2XS1	0	["TYR370","MET580","PHE578","PHE584"]	1	2XS1	["PROGRAMMED CELL DEATH 6-INTERACTING PROTEIN","GAG POLYPROTEIN"]
2XSJ	1	["TRP366","MET370","PHE210","TRP369"]	1	2XSJ	["SULFITE REDUCTASE ALPHA SUBUNIT","SULFITE REDUCTASE BETA SUBUNIT","SULFUR RELAY PROTEIN, TUSE/DSRC/DSVC FAMILY"]
2XSQ	3	["PHE163","PHE158","MET47","PHE57"]	1	2XSQ	["U8 SNORNA-DECAPPING ENZYME"]
2XSW	3	["TRP348","MET308","TRP306","TYR372"]	1	2XSW	["72 KDA INOSITOL POLYPHOSPHATE 5-PHOSPHATASE"]
2XTL	0	["PHE255","TYR309","MET249","TYR228"]	1	2XTL	["CELL WALL SURFACE ANCHOR FAMILY PROTEIN"]
2XUB	0	["PHE358","PHE366","PHE403","MET398"]	1	2XUB	["DNA-DIRECTED RNA POLYMERASE III SUBUNIT RPC3"]
2XVL	3	["TYR521","PHE514","TYR552","MET530"]	1	2XVL	["ALPHA-XYLOSIDASE, PUTATIVE, XYL31A"]
2XVL	3	["TRP580","TRP438","MET507","PHE638"]
2XVM	0	["PHE189","MET106","PHE147","PHE107"]	1	2XVM	["TELLURITE RESISTANCE PROTEIN TEHB"]
2XVS	0	["TYR370","PHE405","PHE270","MET368"]	1	2XVS	["TETRATRICOPEPTIDE REPEAT PROTEIN 5"]
2XVT	0	["PHE128","MET76","TYR72","TRP83"]	1	2XVT	["RECEPTOR ACTIVITY-MODIFYING PROTEIN 2"]
2XWV	0	["PHE65","PHE7","MET9","TYR18"]	1	2XWV	["SIALIC ACID-BINDING PERIPLASMIC PROTEIN SIAP"]
2XY1	0	["TRP334","MET393","TYR378","TYR394"]	1	2XY1	["NEURAL CELL ADHESION MOLECULE 2"]
2XYI	0	["MET408","TRP392","PHE372","TYR413"]	1	2XYI	["PROBABLE HISTONE-BINDING PROTEIN CAF1","HISTONE H4"]
2XZ4	0	["TRP216","PHE210","PHE219","MET213"]	1	2XZ4	["PEPTIDOGLYCAN-RECOGNITION PROTEIN LF"]
2Y0C	1	["PHE415","TYR434","TYR446","MET439"]	1	2Y0C	["UDP-GLUCOSE DEHYDROGENASE"]
2Y24	3	["TRP289","TYR290","TRP113","MET50"]	1	2Y24	["XYLANASE"]
2Y26	0	["MET389","PHE386","PHE170","PHE496"]	1	2Y26	["COAT PROTEIN"]
2Y26	0	["MET68","TRP95","PHE104","PHE132"]
2Y2M	2	["TYR779","PHE770","MET506","TYR486"]	1	2Y2M	["PENICILLIN-BINDING PROTEIN 1B"]
2Y2W	3	["MET392","PHE64","PHE434","TRP341"]	1	2Y2W	["ARABINOFURANOSIDASE"]
2Y2W	3	["MET147","PHE92","TYR76","TYR80"]
2Y2X	0	["TRP275","MET286","PHE231","TYR250"]	1	2Y2X	["VANILLATE PORIN OPDK"]
2Y3C	0	["MET67","TYR58","PHE65","PHE197"]	1	2Y3C	["TREPONEMA DENTICOLA VARIABLE PROTEIN 1"]
2Y3M	0	["PHE163","TYR97","MET144","PHE31"]	1	2Y3M	["PROTEIN TRANSPORT PROTEIN HOFQ"]
2Y4O	6	["MET247","PHE269","TYR109","TRP117"]	1	2Y4O	["PHENYLACETATE-COENZYME A LIGASE"]
2Y6O	2	["TYR841","MET828","TRP826","TYR825"]	1	2Y6O	["EPHRIN TYPE-A RECEPTOR 4"]
2Y73	1	["MET211","TYR230","PHE238","PHE239"]	1	2Y73	["MEMBRANE PRIMARY AMINE OXIDASE"]
2Y7L	0	["MET197","PHE247","PHE232","PHE183"]	1	2Y7L	["AGGLUTININ-LIKE ALS9 PROTEIN","FIBRINOGEN GAMMA CHAIN, ISOFORM CRA_A"]
2Y8N	4	["TYR801","TYR731","MET805","TYR728"]	1	2Y8N	["4-HYDROXYPHENYLACETATE DECARBOXYLASE LARGE SUBUNIT","4-HYDROXYPHENYLACETATE DECARBOXYLASE SMALL SUBUNIT"]
2YA0	0	["TYR274","TYR-8","TRP12","MET299"]	1	2YA0	["PUTATIVE ALKALINE AMYLOPULLULANASE"]
2YA1	0	["TYR729","MET754","TYR447","TRP467"]	1	2YA1	["PUTATIVE ALKALINE AMYLOPULLULANASE"]
2YA1	0	["PHE432","PHE371","MET356","TYR427"]
2YB6	0	["PHE48","MET76","PHE72","PHE53"]	1	2YB6	["UBIQUITIN-CONJUGATING ENZYME E2 B"]
2YC1	0	["PHE27","TYR32","MET34","PHE29"]	1	2YC1	["SINGLE CHAIN ANTIBODY FRAGMENT 9004G","SINGLE CHAIN ANTIBODY FRAGMENT 9004G","BETA-MAMMAL TOXIN CN2"]
2YD0	3	["PHE569","PHE600","PHE580","MET544"]	1	2YD0	["ENDOPLASMIC RETICULUM AMINOPEPTIDASE 1"]
2YDT	3	["TYR237","TYR183","MET174","PHE172"]	1	2YDT	["EXO-1,5-ALPHA-L-ARABINOFURANOBIOSIDASE"]
2YEQ	3	["PHE273","PHE119","MET117","TYR267"]	1	2YEQ	["ALKALINE PHOSPHATASE D"]
2YEV	1	["MET445","TYR452","TYR380","TRP459"]	1	2YEV	["CYTOCHROME C OXIDASE POLYPEPTIDE I+III","CYTOCHROME C OXIDASE SUBUNIT 2","CAA3-TYPE CYTOCHROME OXIDASE SUBUNIT IV"]
2YEV	1	["MET126","PHE130","PHE155","PHE566"]
2YFO	3	["TYR532","MET503","TYR500","TRP477"]	1	2YFO	["ALPHA-GALACTOSIDASE-SUCROSE KINASE AGASK"]
2YFO	3	["PHE343","TRP369","MET365","PHE408"]
2YFR	2	["MET296","TRP271","TRP339","TRP274"]	1	2YFR	["LEVANSUCRASE"]
2YG2	0	["MET133","PHE144","PHE161","PHE124"]	1	2YG2	["APOLIPOPROTEIN M"]
2YG5	1	["PHE196","PHE148","MET122","TRP151"]	1	2YG5	["PUTRESCINE OXIDASE"]
2YG9	0	["TRP212","MET161","TRP157","PHE165"]	1	2YG9	["DNA-3-METHYLADENINE GLYCOSIDASE II, PUTATIVE"]
2YH5	0	["PHE314","MET240","PHE294","TYR256"]	1	2YH5	["DAPX PROTEIN"]
2YH6	0	["MET177","TYR105","TYR137","TRP124"]	1	2YH6	["LIPOPROTEIN 34"]
2YHE	0	["TRP84","MET86","TYR89","PHE71"]	1	2YHE	["SEC-ALKYL SULFATASE"]
2YHS	0	["PHE493","PHE458","MET275","PHE214"]	1	2YHS	["CELL DIVISION PROTEIN FTSY"]
2YHX	2	["MET69","PHE158","PHE137","PHE135"]	1	2YHX	["HEXOKINASE B"]
2YIK	3	["TYR472","PHE49","MET527","TYR46"]	1	2YIK	["ENDOGLUCANASE"]
2YIK	3	["TRP288","TYR230","TYR139","MET231"]
2YJG	5	["TYR329","PHE328","PHE332","MET387"]	1	2YJG	["LACTATE RACEMASE APOPROTEIN"]
2YJL	0	["MET57","TYR50","TRP107","TYR89"]	1	2YJL	["EXOENZYME S SYNTHESIS PROTEIN B"]
2YJP	0	["TYR134","PHE73","MET135","PHE61"]	1	2YJP	["SOLUTE RECEPTORS FOR L-CYSTEINE"]
2YMA	0	["PHE321","MET307","TRP310","TYR317"]	1	2YMA	["PROTEIN OS-9 HOMOLOG"]
2YN0	0	["TYR50","MET240","TYR7","PHE246"]	1	2YN0	["TRANSCRIPTION FACTOR TAU 55 KDA SUBUNIT"]
2YN2	0	["MET60","PHE157","PHE62","TYR85"]	1	2YN2	["UNCHARACTERIZED PROTEIN YNL108C"]
2YNP	0	["MET484","PHE558","TRP541","PHE546"]	1	2YNP	["COATOMER SUBUNIT BETA'","KTKTN MOTIF"]
2YOK	3	["TYR184","MET162","TYR122","TYR130"]	1	2YOK	["EXOGLUCANASE 1"]
2YQ2	0	["TYR10","TYR33","PHE53","MET37"]	1	2YQ2	["BVDV1 E2"]
2YU1	1	["PHE78","MET57","PHE62","TYR66"]	1	2YU1	["JMJC DOMAIN-CONTAINING HISTONE DEMETHYLATION PROTEIN 1A"]
2YW2	6	["TRP17","MET298","PHE361","TYR385"]	1	2YW2	["PHOSPHORIBOSYLAMINE--GLYCINE LIGASE"]
2YWE	0	["PHE211","TYR259","MET246","TYR201"]	1	2YWE	["GTP-BINDING PROTEIN LEPA"]
2YWJ	2	["PHE179","MET160","PHE117","TYR178"]	1	2YWJ	["GLUTAMINE AMIDOTRANSFERASE SUBUNIT PDXT"]
2YXN	6	["TYR181","MET133","PHE138","PHE130"]	1	2YXN	["TYROSYL-TRNA SYNTHETASE"]
2Z02	6	["TYR76","MET85","PHE64","PHE34"]	1	2Z02	["PHOSPHORIBOSYLAMINOIMIDAZOLESUCCINOCARBOXAMIDE SYNTHASE"]
2Z10	2	["TYR35","MET95","PHE26","PHE97"]	1	2Z10	["RIBOSOMAL-PROTEIN-ALANINE ACETYLTRANSFERASE"]
2Z1D	0	["PHE128","TYR131","MET159","PHE171"]	1	2Z1D	["HYDROGENASE EXPRESSION/FORMATION PROTEIN HYPD"]
2Z26	3	["PHE156","MET161","PHE175","TYR186"]	1	2Z26	["DIHYDROOROTASE"]
2Z61	2	["TYR224","TRP229","MET226","PHE220"]	1	2Z61	["PROBABLE ASPARTATE AMINOTRANSFERASE 2"]
2Z66	0	["PHE516","PHE532","MET527","TYR551"]	1	2Z66	["VARIABLE LYMPHOCYTE RECEPTOR B, TOLL-LIKE RECEPTOR 4"]
2Z69	0	["PHE53","MET89","PHE90","TYR116"]	1	2Z69	["DNR PROTEIN"]
2Z6O	6	["PHE54","MET138","PHE84","TRP53"]	1	2Z6O	["UFM1-CONJUGATING ENZYME 1"]
2Z73	0	["MET204","PHE120","TYR177","PHE188"]	1	2Z73	["RHODOPSIN"]
2Z86	2	["PHE596","PHE585","MET608","TRP590"]	1	2Z86	["CHONDROITIN SYNTHASE"]
2Z86	2	["MET584","PHE582","TYR514","PHE536"]
2Z8F	0	["MET284","TRP364","PHE367","PHE368"]	1	2Z8F	["GALACTO-N-BIOSE-/LACTO-N-BIOSE I-BINDING PROTEIN"]
2Z8G	3	["PHE526","MET509","PHE476","TYR556"]	1	2Z8G	["ISOPULLULANASE"]
2Z8G	3	["MET325","TYR358","PHE310","TRP327"]
2Z8G	3	["PHE226","PHE219","MET232","PHE243"]
2Z8X	3	["PHE547","MET536","PHE545","PHE527"]	1	2Z8X	["LIPASE"]
2ZAN	0	["PHE220","MET262","PHE292","PHE258"]	1	2ZAN	["VACUOLAR PROTEIN SORTING-ASSOCIATING PROTEIN 4B"]
2ZB6	0	["TYR551","TYR540","MET602","PHE549"]	1	2ZB6	["HEMAGGLUTININ PROTEIN"]
2ZB6	0	["TRP578","PHE571","MET599","PHE270"]
2ZB9	0	["TYR75","TYR175","MET106","PHE102"]	1	2ZB9	["PUTATIVE TRANSCRIPTIONAL REGULATOR"]
2ZC3	0	["TYR136","PHE126","PHE151","MET132"]	1	2ZC3	["PENICILLIN-BINDING PROTEIN 2X","PENICILLIN-BINDING PROTEIN 2X","PENICILLIN-BINDING PROTEIN 2X"]
2ZDH	6	["PHE78","PHE289","TYR295","MET266"]	1	2ZDH	["D-ALANINE--D-ALANINE LIGASE"]
2ZE0	3	["TYR487","TYR485","TYR474","MET355"]	1	2ZE0	["ALPHA-GLUCOSIDASE"]
2ZE4	3	["TRP46","MET203","TYR470","PHE453"]	1	2ZE4	["PHOSPHOLIPASE D"]
2ZFI	0	["TYR347","TYR96","MET327","PHE94"]	1	2ZFI	["KINESIN-LIKE PROTEIN KIF1A, KINESIN HEAVY CHAIN ISOFORM 5C"]
2ZFU	0	["MET347","PHE374","PHE362","PHE315"]	1	2ZFU	["CEREBRAL PROTEIN 1"]
2ZIV	3	["TRP364","TYR471","TYR389","MET475"]	1	2ZIV	["MUS81 PROTEIN","CROSSOVER JUNCTION ENDONUCLEASE EME1"]
2ZQ0	3	["PHE157","PHE166","TYR251","MET280"]	1	2ZQ0	["ALPHA-GLUCOSIDASE (ALPHA-GLUCOSIDASE SUSB)"]
2ZQ0	3	["MET232","PHE549","TYR240","PHE184"]
2ZQ0	3	["PHE36","PHE144","MET34","TYR46"]
2ZQ5	0	["TRP276","PHE64","PHE63","MET60"]	1	2ZQ5	["PUTATIVE UNCHARACTERIZED PROTEIN"]
2ZSC	0	["MET20","TRP65","PHE118","TYR34"]	1	2ZSC	["TAMAVIDIN2"]
2ZSJ	4	["TYR183","PHE307","MET217","PHE185"]	1	2ZSJ	["THREONINE SYNTHASE"]
2ZSJ	4	["TRP198","PHE201","MET216","TYR197"]
2ZTD	3	["PHE62","MET86","PHE71","TYR60"]	1	2ZTD	["HOLLIDAY JUNCTION ATP-DEPENDENT DNA HELICASE RUVA"]
2ZUV	2	["MET164","PHE222","TRP159","PHE97"]	1	2ZUV	["LACTO-N-BIOSE PHOSPHORYLASE"]
2ZUY	4	["PHE559","TYR588","MET593","PHE587"]	1	2ZUY	["YESX PROTEIN"]
2ZUY	4	["PHE314","MET350","TYR347","TYR324"]
2ZWI	2	["MET391","PHE363","PHE362","TYR376"]	1	2ZWI	["ALPHA-/BETA-GALACTOSIDE ALPHA-2,3-SIALYLTRANSFERASE"]
2ZWI	2	["PHE214","TYR196","MET208","TYR153"]
2ZXQ	3	["TRP636","PHE833","MET887","TYR885"]	1	2ZXQ	["ENDO-ALPHA-N-ACETYLGALACTOSAMINIDASE"]
2ZY4	4	["PHE250","PHE182","MET178","TYR207"]	1	2ZY4	["L-ASPARTATE BETA-DECARBOXYLASE"]
2ZYJ	2	["TYR205","MET325","TYR297","PHE326"]	1	2ZYJ	["ALPHA-AMINODIPATE AMINOTRANSFERASE"]
2ZYR	3	["MET427","PHE254","TYR421","TRP402"]	1	2ZYR	["LIPASE, PUTATIVE"]
2ZZ8	0	["PHE195","TRP111","MET78","PHE207"]	1	2ZZ8	["LIPL32 PROTEIN"]
3A04	6	["PHE77","PHE148","MET136","PHE83"]	1	3A04	["TRYPTOPHANYL-TRNA SYNTHETASE"]
3A15	4	["MET43","TYR45","PHE325","TYR98"]	1	3A15	["ALDOXIME DEHYDRATASE"]
3A1B	2	["MET585","PHE558","PHE509","TRP601"]	1	3A1B	["DNA (CYTOSINE-5)-METHYLTRANSFERASE 3A, HISTONE H3.1"]
3A1K	3	["PHE146","PHE221","PHE362","MET340"]	1	3A1K	["AMIDASE"]
3A2B	2	["PHE390","PHE317","MET386","PHE368"]	1	3A2B	["SERINE PALMITOYLTRANSFERASE"]
3A2Q	3	["MET107","PHE112","PHE103","TYR69"]	1	3A2Q	["6-AMINOHEXANOATE-CYCLIC-DIMER HYDROLASE"]
3A57	0	["PHE38","MET70","PHE18","PHE58"]	1	3A57	["THERMOSTABLE DIRECT HEMOLYSIN 2"]
3A5R	0	["PHE49","PHE34","TYR33","MET202"]	1	3A5R	["BENZALACETONE SYNTHASE"]
3A9G	1	["MET228","TYR166","TRP221","TRP209"]	1	3A9G	["PUTATIVE UNCHARACTERIZED PROTEIN"]
3A9I	2	["TRP4","TYR208","MET241","PHE237"]	1	3A9I	["HOMOCITRATE SYNTHASE"]
3AAL	3	["PHE234","PHE239","PHE286","MET280"]	1	3AAL	["PROBABLE ENDONUCLEASE 4"]
3ABB	1	["TYR196","PHE92","PHE192","MET235"]	1	3ABB	["CYTOCHROME P450 HYDROXYLASE"]
3ACT	2	["TRP670","TRP736","MET600","PHE597"]	1	3ACT	["CELLOBIOSE PHOSPHORYLASE"]
3ACT	2	["PHE34","MET349","TYR27","PHE46"]
3ACX	2	["MET15","TRP38","TYR41","PHE26"]	1	3ACX	["DEHYDROSQUALENE SYNTHASE"]
3AFH	6	["PHE179","PHE187","PHE160","MET229"]	1	3AFH	["GLUTAMYL-TRNA SYNTHETASE 2"]
3AFH	6	["MET50","PHE47","PHE303","TRP49"]
3AGK	0	["PHE355","PHE289","MET286","TRP354"]	1	3AGK	["PEPTIDE CHAIN RELEASE FACTOR SUBUNIT 1"]
3AHC	4	["MET169","PHE433","TYR489","PHE485"]	1	3AHC	["XYLULOSE 5-PHOSPHATE/FRUCTOSE 6-PHOSPHATE PHOSPHOKETOLASE"]
3AHN	0	["TYR308","MET309","TYR365","PHE305"]	1	3AHN	["OLIGOPEPTIDASE"]
3AHN	0	["PHE27","MET40","TRP108","TYR91"]
3AI4	0	["PHE255","MET267","TRP270","TYR182"]	1	3AI4	["YEAST ENHANCED GREEN FLUORESCENT PROTEIN, DNA POLYMERASE IOTA"]
3AI4	0	["PHE114","MET88","PHE8","TYR92"]
3AI5	0	["PHE114","MET88","PHE8","TYR92"]	1	3AI5	["YEAST ENHANCED GREEN FLUORESCENT PROTEIN,UBIQUITIN"]
3AIE	2	["MET313","PHE363","TYR309","TYR312"]	1	3AIE	["GLUCOSYLTRANSFERASE-SI"]
3AJ7	3	["MET449","TRP451","TYR21","PHE28"]	1	3AJ7	["OLIGO-1,6-GLUCOSIDASE"]
3AJ7	3	["MET258","TRP187","TYR197","TYR220"]
3AJ7	3	["MET70","TRP36","TYR24","TRP468"]
3AJR	1	["TYR170","MET301","TYR209","PHE186"]	1	3AJR	["NDP-SUGAR EPIMERASE"]
3AKB	0	["PHE103","MET37","PHE131","PHE41"]	1	3AKB	["PUTATIVE CALCIUM BINDING PROTEIN"]
3AKH	3	["TYR105","PHE91","MET71","TRP63"]	1	3AKH	["PUTATIVE SECRETED ALPHA L-ARABINOFURANOSIDASE II"]
3AKO	0	["PHE114","MET88","PHE8","TYR92"]	1	3AKO	["VENUS","VENUS"]
3AL5	0	["MET164","PHE249","PHE144","TYR258"]	1	3AL5	["JMJC DOMAIN-CONTAINING PROTEIN C2ORF60"]
3ALU	0	["TRP134","MET87","TRP109","TRP98"]	1	3ALU	["LECTIN CEL-IV, C-TYPE"]
3AMI	3	["TYR117","MET83","TYR207","TYR211"]	1	3AMI	["ZINC PEPTIDASE"]
3AML	0	["TYR522","MET574","PHE570","PHE512"]	1	3AML	["OS06G0726400 PROTEIN"]
3AN1	1	["MET123","PHE162","PHE159","PHE142"]	1	3AN1	["XANTHINE DEHYDROGENASE/OXIDASE"]
3AOF	3	["TRP281","MET276","PHE235","PHE254"]	1	3AOF	["ENDOGLUCANASE"]
3AOT	0	["MET80","TYR130","PHE78","PHE220"]	1	3AOT	["HEMOLYMPH JUVENILE HORMONE BINDING PROTEIN"]
3AOW	2	["TYR329","PHE358","MET357","TYR239"]	1	3AOW	["PUTATIVE UNCHARACTERIZED PROTEIN PH0207"]
3APT	1	["PHE220","TYR272","PHE20","MET209"]	1	3APT	["METHYLENETETRAHYDROFOLATE REDUCTASE"]
3AQ4	0	["MET110","PHE82","TRP66","TRP78"]	1	3AQ4	["ADP-RIBOSYLATION FACTOR 1"]
3AQI	4	["TYR293","TYR297","MET288","PHE260"]	1	3AQI	["FERROCHELATASE"]
3AQU	3	["TYR117","TYR184","MET182","PHE322"]	1	3AQU	["AT4G19810"]
3ASK	6	["TRP238","PHE278","MET224","TRP151"]	1	3ASK	["E3 UBIQUITIN-PROTEIN LIGASE UHRF1","HISTONE H3.3"]
3AUP	0	["MET336","TYR313","PHE285","PHE305"]	1	3AUP	["BASIC 7S GLOBULIN"]
3AV4	2	["TRP799","TYR830","MET826","PHE795"]	1	3AV4	["DNA (CYTOSINE-5)-METHYLTRANSFERASE 1"]
3AV4	2	["PHE505","MET508","TRP470","PHE562"]
3AW8	6	["PHE103","PHE256","MET259","PHE104"]	1	3AW8	["PHOSPHORIBOSYLAMINOIMIDAZOLE CARBOXYLASE, ATPASE SUBUNIT"]
3AXY	0	["PHE124","TRP90","MET71","TYR110"]	1	3AXY	["PROTEIN HEADING DATE 3A","14-3-3-LIKE PROTEIN GF14-C","RICE FD HOMOLOG OSFD1"]
3AYF	0	["MET82","TRP428","PHE496","PHE76"]	1	3AYF	["NITRIC OXIDE REDUCTASE"]
3AYJ	1	["PHE316","TYR335","MET327","PHE311"]	1	3AYJ	["PRO-ENZYME OF L-PHENYLALANINE OXIDASE"]
3AYJ	1	["MET142","TYR536","TYR514","PHE168"]
3B0G	1	["PHE322","MET310","PHE296","TRP225"]	1	3B0G	["NITRITE REDUCTASE"]
3B0H	1	["PHE322","TYR296","MET310","TRP225"]	1	3B0H	["NITRITE REDUCTASE"]
3B2D	0	["MET193","PHE224","PHE219","PHE206"]	1	3B2D	["CD180 ANTIGEN","LYMPHOCYTE ANTIGEN 86"]
3B4X	1	["PHE170","PHE204","TRP143","MET208"]	1	3B4X	["367AA LONG HYPOTHETICAL CYTOCHROME P450"]
3B5I	0	["MET221","PHE290","PHE154","PHE207"]	1	3B5I	["S-ADENOSYL-L-METHIONINE:SALICYLIC ACID CARBOXYL METHYLTRANSFERASE-LIKE PROTEIN"]
3B6H	5	["TYR496","PHE171","MET162","PHE167"]	1	3B6H	["PROSTACYCLIN SYNTHASE"]
3B6H	5	["TYR42","MET57","PHE65","PHE53"]
3B6U	0	["MET313","PHE93","TYR95","TYR333"]	1	3B6U	["KINESIN-LIKE PROTEIN KIF3B"]
3B6U	0	["PHE123","PHE219","TYR144","MET194"]
3B6V	0	["PHE358","TYR96","MET338","PHE94"]	1	3B6V	["KINESIN-LIKE PROTEIN KIF3C"]
3B6V	0	["TYR145","PHE220","MET195","PHE124"]
3B8F	3	["TRP139","TYR131","MET135","TRP127"]	1	3B8F	["PUTATIVE BLASTICIDIN S DEAMINASE"]
3B8M	0	["TYR191","PHE111","MET152","PHE176"]	1	3B8M	["FERRIC ENTEROBACTIN (ENTEROCHELIN) TRANSPORT"]
3B8X	0	["PHE45","PHE182","PHE41","MET164"]	1	3B8X	["PYRIDOXAMINE 5-PHOSPHATE-DEPENDENT DEHYDRASE"]
3B9W	0	["PHE194","MET26","TRP191","PHE190"]	1	3B9W	["AMMONIUM TRANSPORTER FAMILY"]
3BC8	2	["PHE152","MET179","TRP167","PHE176"]	1	3BC8	["O-PHOSPHOSERYL-TRNA(SEC) SELENIUM TRANSFERASE"]
3BC9	3	["TYR205","MET133","TRP482","TYR130"]	1	3BC9	["ALPHA AMYLASE, CATALYTIC REGION"]
3BCQ	0	["MET126","PHE118","PHE13","PHE129"]	1	3BCQ	["ALPHA-CHAIN HEMOGLOBIN","BETA-CHAIN HEMOGLOBIN"]
3BEX	2	["PHE78","PHE73","PHE40","MET51"]	1	3BEX	["TYPE III PANTOTHENATE KINASE"]
3BF7	3	["MET96","PHE221","PHE200","TRP188"]	1	3BF7	["ESTERASE YBFF"]
3BFX	2	["PHE174","MET285","TYR281","TRP173"]	1	3BFX	["SULFOTRANSFERASE 1C2"]
3BGH	0	["PHE157","TYR238","TYR98","MET235"]	1	3BGH	["PUTATIVE NEURAMINYLLACTOSE-BINDING HEMAGGLUTININ HOMOLOG"]
3BGH	0	["PHE81","TYR77","PHE44","MET215"]
3BH0	0	["TYR395","TYR391","TYR396","MET206"]	1	3BH0	["DNAB-LIKE REPLICATIVE HELICASE"]
3BH1	0	["TYR205","TYR277","MET283","PHE261"]	1	3BH1	["UPF0371 PROTEIN DIP2346"]
3BJC	3	["MET758","PHE736","PHE735","TYR728"]	1	3BJC	["CGMP-SPECIFIC 3',5'-CYCLIC PHOSPHODIESTERASE"]
3BL5	3	["PHE35","PHE101","PHE104","MET64"]	1	3BL5	["QUEUOSINE BIOSYNTHESIS PROTEIN QUEC"]
3BLX	1	["PHE40","PHE269","MET298","TRP49"]	1	3BLX	["ISOCITRATE DEHYDROGENASE [NAD] SUBUNIT 1","ISOCITRATE DEHYDROGENASE [NAD] SUBUNIT 2"]
3BMV	2	["MET222","PHE119","TRP219","PHE116"]	1	3BMV	["CYCLOMALTODEXTRIN GLUCANOTRANSFERASE"]
3BMV	2	["MET622","PHE649","TYR635","TRP633"]
3BN0	0	["TYR96","PHE98","MET89","TRP74"]	1	3BN0	["30S RIBOSOMAL PROTEIN S16"]
3BNI	0	["PHE117","MET110","PHE122","TYR80"]	1	3BNI	["PUTATIVE TETR-FAMILY TRANSCRIPTIONAL REGULATOR"]
3BO6	4	["PHE235","PHE105","MET239","TRP207"]	1	3BO6	["HYDROPHILIC PROTEIN, VIRA PROTEIN"]
3BOF	2	["TRP331","TYR371","MET334","PHE361"]	1	3BOF	["5-METHYLTETRAHYDROFOLATE S-HOMOCYSTEINE METHYLTRANSFERASE"]
3BOF	2	["PHE191","PHE195","MET174","PHE176"]
3BON	0	["MET313","TRP118","PHE317","TYR312"]	1	3BON	["NEUROTOXIN A"]
3BOX	0	["PHE62","TYR55","MET49","TYR52"]	1	3BOX	["L-RHAMNONATE DEHYDRATASE"]
3BPZ	0	["TYR481","MET485","TYR477","TYR449"]	1	3BPZ	["POTASSIUM/SODIUM HYPERPOLARIZATION-ACTIVATED CYCLIC NUCLEOTIDE-GATED CHANNEL 2"]
3BQ9	0	["TYR442","MET435","TYR446","PHE429"]	1	3BQ9	["PREDICTED ROSSMANN FOLD NUCLEOTIDE-BINDING DOMAIN-CONTAINING PROTEIN"]
3BRB	2	["TYR682","PHE703","MET735","TYR676"]	1	3BRB	["PROTO-ONCOGENE TYROSINE-PROTEIN KINASE MER"]
3BRB	2	["PHE719","MET641","PHE644","PHE742"]
3BS8	5	["MET34","TYR4","TYR384","PHE29"]	1	3BS8	["GLUTAMATE-1-SEMIALDEHYDE 2,1-AMINOMUTASE"]
3BT3	0	["PHE200","TRP164","MET215","PHE260"]	1	3BT3	["GLYOXALASE-RELATED ENZYME, ARAC TYPE"]
3BU7	1	["MET278","TYR261","TRP235","PHE344"]	1	3BU7	["GENTISATE 1,2-DIOXYGENASE"]
3BVU	3	["PHE710","TYR892","PHE712","MET792"]	1	3BVU	["ALPHA-MANNOSIDASE 2"]
3BVU	3	["PHE571","PHE620","MET557","TYR632"]
3BVU	3	["TYR715","TYR828","MET865","PHE729"]
3BW8	2	["PHE75","TYR26","MET78","PHE23"]	1	3BW8	["MONO-ADP-RIBOSYLTRANSFERASE C3"]
3BWY	2	["TRP38","MET40","TRP143","TYR68"]	1	3BWY	["COMT PROTEIN"]
3BXJ	0	["PHE648","PHE621","MET645","PHE579"]	1	3BXJ	["RAS GTPASE-ACTIVATING PROTEIN SYNGAP"]
3BXW	0	["MET112","TRP111","TRP88","PHE164"]	1	3BXW	["CHITINASE DOMAIN-CONTAINING PROTEIN 1"]
3BZN	5	["MET1","PHE38","PHE32","TRP43"]	1	3BZN	["MENAQUINONE-SPECIFIC ISOCHORISMATE SYNTHASE"]
3C0I	2	["PHE210","TRP242","TYR235","MET237"]	1	3C0I	["PERIPHERAL PLASMA MEMBRANE PROTEIN CASK"]
3C0N	0	["TRP359","MET385","TYR122","TRP373"]	1	3C0N	["AEROLYSIN"]
3C2C	0	["PHE77","TRP62","TYR52","MET55"]	1	3C2C	["CYTOCHROME C2"]
3C2U	0	["PHE126","PHE154","MET143","TRP145"]	1	3C2U	["XYLOSIDASE/ARABINOSIDASE"]
3C3Y	2	["PHE152","MET62","PHE150","PHE232"]	1	3C3Y	["O-METHYLTRANSFERASE"]
3C5H	0	["PHE42","PHE240","TYR14","MET91"]	1	3C5H	["GLUCOCORTICOID RECEPTOR DNA-BINDING FACTOR 1"]
3C5I	0	["MET164","TRP322","TYR238","TRP168"]	1	3C5I	["CHOLINE KINASE","CLEAVED FRAGMENT OF N-TERMINAL EXPRESSION TAG"]
3C8D	0	["TRP87","TRP20","MET146","PHE28"]	1	3C8D	["ENTEROCHELIN ESTERASE"]
3C8D	0	["MET68","TRP77","TRP34","PHE93"]
3C8Z	6	["TRP4","PHE111","TYR59","MET115"]	1	3C8Z	["CYSTEINYL-TRNA SYNTHETASE"]
3C8Z	6	["PHE62","TRP69","TYR78","MET40"]
3C9F	0	["TRP276","MET62","PHE58","TRP24"]	1	3C9F	["5'-NUCLEOTIDASE"]
3C9U	2	["MET169","TYR174","TYR247","TYR243"]	1	3C9U	["THIAMINE MONOPHOSPHATE KINASE"]
3CAD	0	["TYR225","PHE199","TRP208","MET233"]	1	3CAD	["LECTIN-RELATED NK CELL RECEPTOR LY49G1"]
3CAF	2	["PHE177","PHE198","TYR229","MET218"]	1	3CAF	["FIBROBLAST GROWTH FACTOR RECEPTOR 2"]
3CBW	0	["TYR217","PHE253","TYR241","MET194"]	1	3CBW	["YDHT PROTEIN"]
3CBW	0	["TYR119","TYR90","PHE71","MET73"]
3CBW	0	["MET228","TYR227","PHE188","TRP239"]
3CE6	3	["TRP134","PHE190","TRP187","MET162"]	1	3CE6	["ADENOSYLHOMOCYSTEINASE"]
3CE7	0	["PHE63","TYR23","MET27","PHE71"]	1	3CE7	["SPECIFIC MITOCHONDRIAL ACYL CARRIER PROTEIN"]
3CEI	1	["MET14","PHE23","PHE9","PHE17"]	1	3CEI	["SUPEROXIDE DISMUTASE"]
3CFZ	0	["MET291","PHE52","PHE306","PHE115"]	1	3CFZ	["UPF0100 PROTEIN MJ1186"]
3CHJ	0	["PHE255","MET251","PHE291","TRP311"]	1	3CHJ	["ALPHA-14 GIARDIN"]
3CIA	3	["TYR572","TRP604","TYR560","MET575"]	1	3CIA	["COLD-ACTIVE AMINOPEPTIDASE"]
3CIG	0	["MET362","PHE333","PHE375","PHE351"]	1	3CIG	["TOLL-LIKE RECEPTOR 3"]
3CIN	5	["PHE349","TYR350","TYR368","MET371"]	1	3CIN	["MYO-INOSITOL-1-PHOSPHATE SYNTHASE-RELATED PROTEIN"]
3CJ1	3	["TRP58","MET441","TYR118","TYR56"]	1	3CJ1	["ECTONUCLEOSIDE TRIPHOSPHATE DIPHOSPHOHYDROLASE 2"]
3CJW	0	["PHE382","PHE295","PHE253","MET262"]	1	3CJW	["COUP TRANSCRIPTION FACTOR 2"]
3CMI	1	["MET93","PHE19","PHE17","PHE62"]	1	3CMI	["PEROXIREDOXIN HYR1"]
3CMN	0	["PHE334","PHE228","PHE218","MET290"]	1	3CMN	["PUTATIVE HYDROLASE"]
3CN5	0	["PHE250","MET123","TRP246","PHE106"]	1	3CN5	["AQUAPORIN"]
3COK	2	["MET41","TYR26","TYR83","TYR85"]	1	3COK	["SERINE/THREONINE-PROTEIN KINASE PLK4"]
3COS	1	["TYR186","PHE182","MET215","PHE346"]	1	3COS	["ALCOHOL DEHYDROGENASE 4"]
3COX	1	["PHE148","PHE131","MET143","TYR147"]	1	3COX	["CHOLESTEROL OXIDASE"]
3CPE	0	["PHE213","MET106","TRP102","PHE74"]	1	3CPE	["DNA PACKAGING PROTEIN GP17"]
3CQ0	2	["TYR199","MET306","PHE198","PHE172"]	1	3CQ0	["PUTATIVE TRANSALDOLASE YGR043C"]
3CQ5	2	["PHE232","MET226","PHE230","TYR239"]	1	3CQ5	["HISTIDINOL-PHOSPHATE AMINOTRANSFERASE"]
3CRV	3	["TRP526","TYR384","TYR361","MET549"]	1	3CRV	["XPD/RAD3 RELATED DNA HELICASE"]
3CSK	3	["PHE294","PHE323","PHE337","MET264"]	1	3CSK	["PROBABLE DIPEPTIDYL-PEPTIDASE 3"]
3CT4	2	["PHE250","PHE248","MET310","TYR256"]	1	3CT4	["PTS-DEPENDENT DIHYDROXYACETONE KINASE, DIHYDROXYACETONE-BINDING SUBUNIT DHAK"]
3CTZ	3	["PHE345","PHE433","TYR412","MET431"]	1	3CTZ	["XAA-PRO AMINOPEPTIDASE 1"]
3CU0	2	["PHE192","MET253","PHE256","PHE271"]	1	3CU0	["GALACTOSYLGALACTOSYLXYLOSYLPROTEIN 3-BETA-GLUCURONOSYLTRANSFERASE 3"]
3CU0	2	["TRP216","PHE204","TYR191","MET207"]
3CU9	3	["TRP37","TRP17","MET15","PHE12"]	1	3CU9	["INTRACELLULAR ARABINANASE"]
3CUI	3	["PHE100","TYR149","PHE141","MET104"]	1	3CUI	["EXO-BETA-1,4-GLUCANASE"]
3CWN	2	["TYR186","MET290","TRP185","PHE159"]	1	3CWN	["TRANSALDOLASE B"]
3CYM	0	["PHE49","MET297","TRP163","TYR156"]	1	3CYM	["UNCHARACTERIZED PROTEIN BAD_0989"]
3CZH	1	["TRP352","PHE154","TYR149","MET456"]	1	3CZH	["CYTOCHROME P450 2R1"]
3CZH	1	["PHE214","MET210","PHE256","PHE207"]
3D37	0	["MET317","PHE315","PHE31","TRP341"]	1	3D37	["TAIL PROTEIN, 43 KDA"]
3D3L	1	["PHE528","MET531","TYR438","PHE515"]	1	3D3L	["ARACHIDONATE 12-LIPOXYGENASE, 12S-TYPE"]
3D3U	0	["TYR141","PHE103","MET59","PHE57"]	1	3D3U	["4-HYDROXYBUTYRATE COA-TRANSFERASE"]
3D40	0	["TRP251","PHE231","PHE243","MET233"]	1	3D40	["FOMA PROTEIN"]
3D59	3	["PHE80","MET71","PHE190","TYR188"]	1	3D59	["PLATELET-ACTIVATING FACTOR ACETYLHYDROLASE"]
3D9D	1	["PHE401","TYR398","PHE84","MET283"]	1	3D9D	["NITROALKANE OXIDASE"]
3DBA	3	["PHE213","PHE152","MET180","PHE205"]	1	3DBA	["CONE CGMP-SPECIFIC 3',5'-CYCLIC PHOSPHODIESTERASE SUBUNIT ALPHA"]
3DBG	0	["PHE415","TYR131","PHE315","MET135"]	1	3DBG	["PUTATIVE CYTOCHROME P450"]
3DBY	0	["PHE196","MET179","PHE190","TYR182"]	1	3DBY	["UNCHARACTERIZED PROTEIN"]
3DFR	1	["TRP5","PHE103","MET128","PHE3"]	1	3DFR	["DIHYDROFOLATE REDUCTASE"]
3DGH	1	["MET68","PHE205","TRP96","PHE181"]	1	3DGH	["THIOREDOXIN REDUCTASE 1, MITOCHONDRIAL"]
3DHZ	0	["MET107","PHE40","TRP41","PHE106"]	1	3DHZ	["RIBONUCLEOTIDE REDUCTASE SUBUNIT R2F"]
3DIH	0	["TYR66","TYR64","MET8","PHE5"]	1	3DIH	["PHOSPHOLIPASE A2 HOMOLOG, AMMODYTIN L"]
3DK9	1	["MET69","PHE180","TRP96","PHE181"]	1	3DK9	["GLUTATHIONE REDUCTASE"]
3DKP	3	["PHE219","MET199","TRP314","PHE352"]	1	3DKP	["PROBABLE ATP-DEPENDENT RNA HELICASE DDX52"]
3DKR	0	["TYR134","MET138","TYR137","PHE3"]	1	3DKR	["ESTERASE D"]
3DLI	0	["MET347","PHE280","TYR276","PHE296"]	1	3DLI	["METHYLTRANSFERASE"]
3DOA	0	["PHE225","PHE201","TYR172","MET229"]	1	3DOA	["FIBRINOGEN BINDING PROTEIN"]
3DOH	3	["TYR361","MET366","PHE365","TRP371"]	1	3DOH	["ESTERASE"]
3DOR	0	["TRP413","PHE474","PHE472","MET434"]	1	3DOR	["PROTEIN CT_858"]
3DPT	0	["TRP873","PHE798","TYR802","MET800"]	1	3DPT	["RAB FAMILY PROTEIN"]
3DPU	0	["TRP873","MET800","PHE798","TYR802"]	1	3DPU	["RAB FAMILY PROTEIN"]
3DRF	0	["TRP433","MET305","TYR307","TYR413"]	1	3DRF	["OLIGOPEPTIDE-BINDING PROTEIN OPPA","ENDOGENOUS PEPTIDE"]
3DRF	0	["PHE79","PHE365","TYR559","MET300"]
3DSL	3	["TYR387","MET385","TYR347","TYR371"]	1	3DSL	["ZINC METALLOPROTEINASE-DISINTEGRIN BOTHROPASIN"]
3DWB	3	["MET535","TYR231","PHE538","PHE531"]	1	3DWB	["ENDOTHELIN-CONVERTING ENZYME 1"]
3DWB	3	["TRP484","TRP630","MET485","TRP770"]
3DWC	3	["PHE137","PHE415","TYR153","MET371"]	1	3DWC	["METALLOCARBOXYPEPTIDASE"]
3E0S	0	["PHE357","MET281","PHE273","TRP280"]	1	3E0S	["UNCHARACTERIZED PROTEIN"]
3E0U	1	["TYR120","MET123","PHE122","PHE143"]	1	3E0U	["GLUTATHIONE PEROXIDASE"]
3E1H	2	["MET87","TYR131","PHE86","TYR128"]	1	3E1H	["PUTATIVE UNCHARACTERIZED PROTEIN"]
3E3U	3	["MET145","PHE64","PHE142","TYR66"]	1	3E3U	["PEPTIDE DEFORMYLASE"]
3E5N	0	["PHE103","PHE322","TYR328","MET298"]	1	3E5N	["D-ALANINE-D-ALANINE LIGASE A"]
3E7G	1	["PHE369","TYR489","TYR491","MET355"]	1	3E7G	["NITRIC OXIDE SYNTHASE, INDUCIBLE"]
3E7J	0	["TYR191","PHE180","MET226","PHE223"]	1	3E7J	["HEPARINASE II PROTEIN"]
3E9C	0	["MET180","PHE186","PHE135","PHE132"]	1	3E9C	["ZGC:56074"]
3EB0	0	["TYR148","MET320","PHE356","TYR317"]	1	3EB0	["PUTATIVE UNCHARACTERIZED PROTEIN"]
3EB2	4	["PHE187","TYR11","PHE9","MET206"]	1	3EB2	["PUTATIVE DIHYDRODIPICOLINATE SYNTHETASE"]
3ECM	3	["TYR654","MET649","PHE646","PHE530"]	1	3ECM	[HIGH AFFINITY CAMP-SPECIFIC AND IBMX-INSENSITIVE 3',5'-CYCLIC PHOSPHODIESTERASE 8A"]
3ED1	3	["TRP175","MET182","PHE113","PHE181"]	1	3ED1	["GIBBERELLIN RECEPTOR GID1"]
3ED3	5	["PHE54","PHE110","MET108","TYR99"]	1	3ED3	["PROTEIN DISULFIDE-ISOMERASE MPD1"]
3ED8	0	["MET242","TRP57","TYR143","PHE46"]	1	3ED8	["YELLOW FLUORESCENCE PROTEIN"]
3ED8	0	["PHE114","MET88","PHE8","TYR92"]
3EDF	3	["MET18","TRP15","TYR332","TRP14"]	1	3EDF	["CYCLOMALTODEXTRINASE"]
3EDH	3	["PHE45","MET34","PHE17","PHE57"]	1	3EDH	["BONE MORPHOGENETIC PROTEIN 1"]
3EDI	3	["PHE45","MET34","TYR17","PHE57"]	1	3EDI	["TOLLOID-LIKE PROTEIN 1"]
3EE4	1	["PHE108","TRP111","MET191","TRP178"]	1	3EE4	["PROBABLE RIBONUCLEOSIDE-DIPHOSPHATE REDUCTASE"]
3EFY	0	["TYR252","MET222","TYR218","PHE258"]	1	3EFY	["CIF (CELL CYCLE INHIBITING FACTOR)"]
3EFY	0	["TRP201","TYR184","PHE198","MET202"]
3EGO	1	["MET100","TYR265","TRP172","TYR173"]	1	3EGO	["PROBABLE 2-DEHYDROPANTOATE 2-REDUCTASE"]
3EHE	0	["TRP68","TYR163","MET214","PHE165"]	1	3EHE	["UDP-GLUCOSE 4-EPIMERASE (GALE-1)"]
3EIF	3	["TYR242","PHE279","MET259","PHE261"]	1	3EIF	["C5A PEPTIDASE"]
3ELX	0	["PHE79","PHE94","MET71","PHE63"]	1	3ELX	["ILEAL BILE ACID-BINDING PROTEIN"]
3EN9	3	["TYR226","TYR190","PHE199","MET230"]	1	3EN9	["O-SIALOGLYCOPROTEIN ENDOPEPTIDASE/PROTEIN KINASE"]
3ENU	0	["PHE132","MET135","PHE53","TRP83"]	1	3ENU	["PUTATIVE UNCHARACTERIZED PROTEIN"]
3EO2	0	["TYR200","MET204","PHE289","PHE219"]	1	3EO2	["NEUROEPITHELIAL CELL-TRANSFORMING GENE 1 PROTEIN"]
3EQN	3	["PHE713","MET666","PHE681","TYR617"]	1	3EQN	["GLUCAN 1,3-BETA-GLUCOSIDASE"]
3EQN	3	["TYR615","MET595","PHE618","PHE653"]
3EQN	3	["PHE222","MET200","PHE227","TRP249"]
3ER6	0	["PHE138","PHE119","MET134","PHE142"]	1	3ER6	["PUTATIVE TRANSCRIPTIONAL REGULATOR PROTEIN"]
3ESL	0	["MET133","TRP111","PHE145","PHE130"]	1	3ESL	["CHECKPOINT SERINE/THREONINE-PROTEIN KINASE BUB1"]
3ETC	6	["TYR444","MET365","TYR17","PHE362"]	1	3ETC	["AMP-BINDING PROTEIN"]
3ETC	6	["TYR525","TYR460","TRP254","MET121"]
3ETC	6	["PHE64","TRP102","TRP266","MET52"]
3ETU	0	["MET160","PHE131","TYR156","PHE159"]	1	3ETU	["PROTEIN TRANSPORT PROTEIN DSL1"]
3EUO	0	["MET87","TYR131","PHE86","TYR128"]	1	3EUO	["TYPE III PENTAKETIDE SYNTHASE"]
3EVP	0	["PHE166","PHE272","MET246","TYR250"]	1	3EVP	["GREEN FLUORESCENT PROTEIN,GREEN FLUORESCENT PROTEIN"]
3EVP	0	["TRP215","PHE204","TYR301","MET131"]
3EVT	1	["PHE27","TYR45","MET6","PHE292"]	1	3EVT	["PHOSPHOGLYCERATE DEHYDROGENASE"]
3EW1	0	["PHE68","PHE121","MET27","TYR41"]	1	3EW1	["RHIZAVIDIN"]
3EWK	2	["TRP158","MET148","TRP149","PHE162"]	1	3EWK	["SENSOR PROTEIN"]
3EYP	0	["PHE379","MET370","PHE473","PHE392"]	1	3EYP	["PUTATIVE ALPHA-L-FUCOSIDASE"]
3EYP	0	["PHE48","MET82","PHE131","TYR138"]
3F02	0	["TRP190","MET253","PHE295","TYR246"]	1	3F02	["NEUROSERPIN","NEUROSERPIN"]
3F1R	0	["TYR156","PHE139","TYR165","MET121"]	1	3F1R	["FIBROBLAST GROWTH FACTOR 20"]
3F1Y	2	["PHE211","MET119","TYR133","PHE223"]	1	3F1Y	["MANNOSYL-3-PHOSPHOGLYCERATE SYNTHASE"]
3F5L	3	["MET320","TYR341","TRP337","TYR247"]	1	3F5L	["BETA-GLUCOSIDASE"]
3F5L	3	["TYR141","TRP91","TRP144","MET149"]
3F6F	2	["MET1","TYR77","TYR72","PHE26"]	1	3F6F	["CG18548-PA (IP02196P) (IP02193P)"]
3F70	0	["PHE489","PHE527","PHE485","MET529"]	1	3F70	["LETHAL(3)MALIGNANT BRAIN TUMOR-LIKE 2 PROTEIN"]
3F75	3	["TYR97","PHE34","TRP32","MET60"]	1	3F75	["CATHEPSIN L PROTEASE","CATHEPSIN L PROPEPTIDE"]
3F8M	0	["TYR224","PHE231","MET229","TYR85"]	1	3F8M	["GNTR-FAMILY PROTEIN TRANSCRIPTIONAL REGULATOR"]
3F8U	5	["PHE160","PHE171","TYR222","MET227"]	1	3F8U	["PROTEIN DISULFIDE-ISOMERASE A3ERP57","TAPASIN"]
3FAW	0	["TYR548","TYR550","MET505","PHE588"]	1	3FAW	["RETICULOCYTE BINDING PROTEIN"]
3FB9	0	["PHE56","PHE52","PHE72","MET28"]	1	3FB9	["UNCHARACTERIZED PROTEIN"]
3FBX	3	["MET275","TRP584","TYR272","PHE565"]	1	3FBX	["PUTATIVE PHOSPHOLIPASE B-LIKE 2"]
3FCE	6	["PHE266","PHE285","TRP239","MET263"]	1	3FCE	["D-ALANINE--POLY(PHOSPHORIBITOL) LIGASE SUBUNIT 1"]
3FDU	0	["PHE80","PHE238","MET239","PHE95"]	1	3FDU	["PUTATIVE ENOYL-COA HYDRATASE/ISOMERASE"]
3FFV	0	["TRP51","MET89","TYR16","PHE12"]	1	3FFV	["PROTEIN SYD"]
3FHD	0	["TYR387","TYR205","MET208","PHE236"]	1	3FHD	["ORF 37"]
3FHD	0	["PHE37","TRP473","MET59","TRP460"]
3FI8	0	["MET234","TRP392","TRP238","TYR308"]	1	3FI8	["CHOLINE KINASE"]
3FI8	0	["MET164","PHE212","PHE306","PHE284"]
3FIQ	0	["PHE100","MET42","TRP16","PHE39"]	1	3FIQ	["ODORANT-BINDING PROTEIN 1F"]
3FJO	1	["PHE523","MET510","TYR607","PHE520"]	1	3FJO	["NADPH-CYTOCHROME P450 REDUCTASE"]
3FKR	0	["PHE167","TYR140","PHE137","MET171"]	1	3FKR	["L-2-KETO-3-DEOXYARABONATE DEHYDRATASE"]
3FKY	6	["PHE221","TYR82","MET217","TYR220"]	1	3FKY	["GLUTAMINE SYNTHETASE"]
3FNK	0	["PHE137","PHE125","MET14","TYR16"]	1	3FNK	["CELLULOSOMAL SCAFFOLDIN ADAPTOR PROTEIN B"]
3FOC	6	["MET45","PHE93","PHE301","PHE51"]	1	3FOC	["TRYPTOPHANYL-TRNA SYNTHETASE"]
3FPC	1	["PHE45","PHE334","PHE4","MET335"]	1	3FPC	["NADP-DEPENDENT ALCOHOL DEHYDROGENASE"]
3FR7	1	["PHE392","TYR393","MET396","TYR400"]	1	3FR7	["PUTATIVE KETOL-ACID REDUCTOISOMERASE (OS05G0573700 PROTEIN)"]
3FR7	1	["MET441","TRP442","PHE335","TYR349"]
3FS3	0	["MET169","TYR259","PHE146","TYR167"]	1	3FS3	["NUCLEOSOME ASSEMBLY PROTEIN 1, PUTATIVE"]
3FTB	0	["TYR226","PHE224","PHE217","MET213"]	1	3FTB	["HISTIDINOL-PHOSPHATE AMINOTRANSFERASE"]
3FTJ	3	["PHE329","PHE324","MET514","PHE512"]	1	3FTJ	["MACROLIDE EXPORT ATP-BINDING/PERMEASE PROTEIN MACB"]
3FWA	1	["PHE443","PHE447","MET444","TYR418"]	1	3FWA	["RETICULINE OXIDASE"]
3FXB	0	["PHE78","MET146","PHE66","PHE209"]	1	3FXB	["TRAP DICARBOXYLATE TRANSPORTER, DCTP SUBUNIT"]
3FZ0	3	["PHE247","TYR218","PHE217","MET213"]	1	3FZ0	["NUCLEOSIDE HYDROLASE, PUTATIVE"]
3G06	6	["TRP555","PHE532","MET591","PHE529"]	1	3G06	["SSPH2 (LEUCINE-RICH REPEAT PROTEIN)"]
3G2E	0	["MET142","TYR141","PHE113","PHE71"]	1	3G2E	["OORC SUBUNIT OF 2-OXOGLUTARATE:ACCEPTOR OXIDOREDUCTASE"]
3G2F	2	["PHE424","TRP466","TRP414","MET418"]	1	3G2F	["BONE MORPHOGENETIC PROTEIN RECEPTOR TYPE-2"]
3G4D	4	["TYR289","MET421","TYR284","PHE418"]	1	3G4D	["(+)-DELTA-CADINENE SYNTHASE ISOZYME XC1"]
3G4D	4	["PHE262","MET302","TRP257","TRP256"]
3G5C	0	["MET662","PHE676","PHE543","PHE674"]	1	3G5C	["HUMAN ADAM 22"]
3G6M	3	["PHE300","MET354","TYR345","TYR347"]	1	3G6M	["CHITINASE"]
3G6M	3	["MET75","PHE160","TRP164","TYR72"]
3G8H	3	["TYR66","TYR64","MET8","PHE5"]	1	3G8H	["PHOSPHOLIPASE A2, AMMODYTOXIN C"]
3G8L	0	["TYR145","PHE156","MET158","TYR125"]	1	3G8L	["LECTIN-RELATED NK CELL RECEPTOR LY49L1"]
3G9G	0	["PHE43","MET203","PHE206","PHE39"]	1	3G9G	["SUPPRESSOR OF YEAST PROFILIN DELETION"]
3G9X	3	["TYR225","PHE131","MET226","PHE113"]	1	3G9X	["HALOALKANE DEHALOGENASE"]
3GBZ	2	["TRP201","MET284","TRP241","PHE230"]	1	3GBZ	["KINASE, CMGC CDK"]
3GC6	3	["PHE82","MET83","PHE86","PHE51"]	1	3GC6	["ECTO-NAD+ GLYCOHYDROLASE (CD38 MOLECULE)"]
3GDB	3	["TRP190","PHE181","TYR327","MET323"]	1	3GDB	["PUTATIVE UNCHARACTERIZED PROTEIN SPR0440"]
3GDB	3	["TYR250","MET261","TRP255","PHE252"]
3GEE	3	["MET93","PHE88","PHE82","PHE125"]	1	3GEE	["TRNA MODIFICATION GTPASE MNME"]
3GGN	0	["TRP76","TRP48","MET32","TRP22"]	1	3GGN	["UNCHARACTERIZED PROTEIN DR_A0006"]
3GHP	0	["PHE137","PHE125","MET14","TYR16"]	1	3GHP	["CELLULOSOMAL SCAFFOLDIN ADAPTOR PROTEIN B"]
3GJA	0	["MET254","TYR252","PHE105","TRP41"]	1	3GJA	["CYTC3"]
3GKA	0	["MET29","TYR50","TYR51","PHE319"]	1	3GKA	["N-ETHYLMALEIMIDE REDUCTASE"]
3GKR	2	["MET275","TYR287","PHE231","TYR254"]	1	3GKR	["FEMX","UDP-MURNAC-PEPTIDE"]
3GLJ	3	["PHE279","TRP38A","PHE7A","MET125"]	1	3GLJ	["CARBOXYPEPTIDASE B"]
3GM8	3	["PHE78","MET768","TRP594","TYR65"]	1	3GM8	["GLYCOSIDE HYDROLASE FAMILY 2, CANDIDATE BETA-GLYCOSIDASE"]
3GM8	3	["TYR614","TRP621","TYR617","MET335"]
3GMJ	0	["MET399","TYR352","PHE373","PHE378"]	1	3GMJ	["MAD MH2 domain"]
3GPI	0	["TYR74","MET135","TYR83","PHE104"]	1	3GPI	["NAD-DEPENDENT EPIMERASE/DEHYDRATASE"]
3GQB	3	["TRP438","MET509","TYR447","TYR439"]	1	3GQB	["V-TYPE ATP SYNTHASE ALPHA CHAIN","V-TYPE ATP SYNTHASE BETA CHAIN"]
3GQB	3	["TRP117","TYR166","TRP119","MET183"]
3GQB	3	["MET79","TYR312","TYR84","PHE313"]
3GRH	0	["TYR152","MET153","TRP174","TYR99"]	1	3GRH	["ACYL-COA THIOESTER HYDROLASE YBGC"]
3GRK	1	["MET156","TYR149","TYR150","TYR254"]	1	3GRK	["ENOYL-(ACYL-CARRIER-PROTEIN) REDUCTASE (NADH)"]
3GSZ	0	["TYR448","PHE551","PHE445","MET447"]	1	3GSZ	["RNA-DIRECTED RNA POLYMERASE"]
3GSZ	0	["TYR346","MET343","TYR219","PHE339"]
3GWY	0	["TYR17","PHE36","TRP116","MET111"]	1	3GWY	["PUTATIVE CTP PYROPHOSPHOHYDROLASE"]
3GXR	3	["MET45","TYR184","TYR48","PHE189"]	1	3GXR	["GOOSE-TYPE LYSOZYME 1"]
3GZY	1	["TYR440","TRP220","PHE325","MET439"]	1	3GZY	["BIPHENYL DIOXYGENASE SUBUNIT ALPHA","BIPHENYL DIOXYGENASE SUBUNIT BETA"]
3H09	3	["PHE40","PHE47","PHE77","MET74"]	1	3H09	["IMMUNOGLOBULIN A1 PROTEASE"]
3H2G	3	["TRP322","TYR209","PHE351","MET183"]	1	3H2G	["ESTERASE"]
3H4X	3	["PHE191","PHE189","MET111","PHE48"]	1	3H4X	["PHOSPHATIDYLINOSITOL-SPECIFIC PHOSPHOLIPASE C1"]
3H6G	0	["MET292","PHE11","PHE76","PHE26"]	1	3H6G	["GLUTAMATE RECEPTOR, IONOTROPIC KAINATE 2"]
3H79	0	["MET96","TRP55","PHE37","TYR110"]	1	3H79	["THIOREDOXIN-LIKE PROTEIN"]
3H7I	3	["MET124","TYR274","TYR278","TYR275"]	1	3H7I	["RIBONUCLEASE H"]
3H7J	0	["MET148","TYR223","PHE218","PHE139"]	1	3H7J	["BACILYSIN BIOSYNTHESIS PROTEIN BACB"]
3H7J	0	["TYR40","PHE190","TYR27","MET38"]
3H9C	6	["TRP204","PHE222","TRP221","MET218"]	1	3H9C	["METHIONYL-TRNA SYNTHETASE"]
3HAJ	0	["PHE87","TRP84","MET88","TRP63"]	1	3HAJ	["HUMAN PACSIN2 F-BAR"]
3HBW	0	["TRP169","MET125","PHE143","TYR160"]	1	3HBW	["FIBROBLAST GROWTH FACTOR 13"]
3HBX	4	["PHE254","TYR278","MET344","TYR340"]	1	3HBX	["GLUTAMATE DECARBOXYLASE 1"]
3HBX	4	["PHE170","PHE174","TYR173","MET131"]
3HC7	0	["TRP238","PHE229","PHE228","MET234"]	1	3HC7	["GENE 12 PROTEIN"]
3HDB	3	["TYR575","TYR559","MET573","TYR535"]	1	3HDB	["AAHIV","KNL"]
3HDI	0	["MET295","PHE221","PHE290","TYR147"]	1	3HDI	["PROCESSING PROTEASE","SYNTHETIC PEPTIDE"]
3HF5	5	["TYR93","MET14","PHE19","PHE94"]	1	3HF5	["4-METHYLMUCONOLACTONE METHYLISOMERASE"]
3HGJ	1	["MET147","PHE204","PHE182","TYR194"]	1	3HGJ	["CHROMATE REDUCTASE"]
3HGU	0	["PHE65","PHE323","MET28","PHE32"]	1	3HGU	["EHPF"]
3HHD	2	["PHE395","PHE200","MET205","TYR222"]	1	3HHD	["FATTY ACID SYNTHASE"]
3HHV	0	["PHE55","TYR97","PHE108","MET106"]	1	3HHV	["THIOREDOXIN (TRXA-2)"]
3HI7	1	["PHE673","TYR463","TRP465","MET479"]	1	3HI7	["AMILORIDE-SENSITIVE AMINE OXIDASE"]
3HIL	2	["TRP911","TYR905","PHE964","MET932"]	1	3HIL	["EPHRIN TYPE-A RECEPTOR 1"]
3HJB	5	["TYR42","TYR54","PHE68","MET64"]	1	3HJB	["GLUCOSE-6-PHOSPHATE ISOMERASE"]
3HJE	0	["MET539","PHE540","PHE545","TYR486"]	1	3HJE	["704AA LONG HYPOTHETICAL GLYCOSYLTRANSFERASE"]
3HJE	0	["TYR53","MET89","PHE114","TYR113"]
3HJG	0	["MET82","PHE123","PHE84","PHE105"]	1	3HJG	["PUTATIVE ALPHA-RIBAZOLE-5'-PHOSPHATE PHOSPHATASE COBC"]
3HL8	3	["PHE372","PHE120","MET380","PHE398"]	1	3HL8	["EXODEOXYRIBONUCLEASE I"]
3HLX	1	["TRP46","MET33","TRP161","TYR29"]	1	3HLX	["PYRROLOQUINOLINE-QUINONE SYNTHASE"]
3HN3	3	["TYR399","TRP363","PHE370","MET395"]	1	3HN3	["BETA-GLUCURONIDASE"]
3HN3	3	["MET77","PHE47","TYR101","PHE83"]
3HNC	1	["TYR371","MET351","TYR374","TRP304"]	1	3HNC	["RIBONUCLEOSIDE-DIPHOSPHATE REDUCTASE LARGE SUBUNIT"]
3HNO	2	["PHE367","PHE217","TRP196","MET363"]	1	3HNO	["PYROPHOSPHATE-DEPENDENT PHOSPHOFRUCTOKINASE"]
3HNP	1	["PHE187","PHE131","PHE237","MET183"]	1	3HNP	["OXIDOREDUCTASE"]
3HOA	3	["TRP128","TYR409","PHE131","MET414"]	1	3HOA	["THERMOSTABLE CARBOXYPEPTIDASE 1"]
3HRV	0	["PHE108","TYR51","MET47","TYR57"]	1	3HRV	["TOXIN COREGULATED PILIN"]
3HRZ	3	["TYR459","PHE498","MET484","PHE442"]	1	3HRZ	["COBRA VENOM FACTOR","COBRA VENOM FACTOR","COBRA VENOM FACTOR","COMPLEMENT FACTOR B"]
3HSH	0	["MET12","TRP6","PHE41","TYR34"]	1	3HSH	["COLLAGEN ALPHA-1(XVIII) CHAIN"]
3HSS	1	["MET253","PHE257","PHE36","PHE17"]	1	3HSS	["PUTATIVE BROMOPEROXIDASE"]
3HSS	1	["MET110","PHE242","TRP28","PHE208"]
3HUR	5	["TRP186","PHE200","MET202","PHE165"]	1	3HUR	["ALANINE RACEMASE"]
3HXW	6	["MET238","PHE120","TRP211","PHE11"]	1	3HXW	["ALANYL-TRNA SYNTHETASE"]
3HXW	6	["PHE169","PHE218","MET226","TYR164"]
3HYG	3	["PHE365","TYR290","MET279","TYR283"]	1	3HYG	["A DISINTEGRIN AND METALLOPROTEINASE WITH THROMBOSPONDIN MOTIFS 5"]
3HZH	0	["PHE144","PHE50","MET141","PHE26"]	1	3HZH	["CHEMOTAXIS RESPONSE REGULATOR (CHEY-3)","CHEMOTAXIS OPERON PROTEIN (CHEX)"]
3HZR	0	["MET165","TYR161","TYR156","TYR211"]	1	3HZR	["TRYPTOPHANYL-TRNA SYNTHETASE"]
3HZU	2	["PHE78","TYR148","MET82","PHE111"]	1	3HZU	["THIOSULFATE SULFURTRANSFERASE SSEA"]
3I05	6	["PHE152","MET161","PHE207","TYR157"]	1	3I05	["TRYPTOPHANYL-TRNA SYNTHETASE"]
3I06	3	["TRP74","TYR84","TYR89","MET52"]	1	3I06	["CRUZIPAIN"]
3I0U	4	["PHE233","MET237","PHE103","TRP205"]	1	3I0U	["PHOSPHOTHREONINE LYASE OSPF"]
3I1A	0	["PHE313","PHE317","TYR312","MET316"]	1	3I1A	["SPECTINOMYCIN PHOSPHOTRANSFERASE"]
3I2T	2	["TRP136","PHE122","TRP171","MET131"]	1	3I2T	["EPIDERMAL GROWTH FACTOR RECEPTOR, ISOFORM A"]
3I48	0	["MET207","PHE249","TYR247","PHE204"]	1	3I48	["BETA-HEMOLYSIN"]
3I4J	0	["MET291","PHE290","TRP93","PHE294"]	1	3I4J	["AMINOTRANSFERASE, CLASS III"]
3I5G	0	["MET163","PHE256","PHE457","TYR160"]	1	3I5G	["MYOSIN HEAVY CHAIN ISOFORM A","MYOSIN CATALYTIC LIGHT CHAIN LC-1, MANTLE MUSCLE"]
3I6S	0	["PHE424","MET411","PHE437","PHE407"]	1	3I6S	["SUBTILISIN-LIKE PROTEASE"]
3I6X	0	["MET123","TRP119","TYR133","PHE85"]	1	3I6X	["RAS GTPASE-ACTIVATING-LIKE PROTEIN IQGAP1"]
3I83	1	["TYR252","MET249","TYR143","TRP189"]	1	3I83	["2-DEHYDROPANTOATE 2-REDUCTASE"]
3IAL	6	["MET154","PHE111","PHE103","TRP158"]	1	3IAL	["PROLYL-TRNA SYNTHETASE"]
3IAN	3	["MET197","TYR213","TYR221","TYR210"]	1	3IAN	["CHITINASE"]
3IAR	3	["MET69","PHE65","TRP117","TYR68"]	1	3IAR	["ADENOSINE DEAMINASE"]
3IBH	2	["TRP212","TYR175","MET216","PHE181"]	1	3IBH	["SACCHAROMYCES CEREVISIAE GTT2"]
3IBX	3	["TYR47","TYR112","TYR51","MET116"]	1	3IBX	["PUTATIVE THIAMINASE II"]
3ICJ	0	["MET92","TRP441","PHE47","PHE95"]	1	3ICJ	["UNCHARACTERIZED METAL-DEPENDENT HYDROLASE"]
3IDS	1	["PHE10","MET50","PHE18","PHE59"]	1	3IDS	["GLYCERALDEHYDE-3-PHOSPHATE DEHYDROGENASE, GLYCOSOMAL"]
3IEI	2	["PHE220","TRP215","PHE119","MET187"]	1	3IEI	["LEUCINE CARBOXYL METHYLTRANSFERASE 1"]
3IFE	3	["PHE220","MET304","TYR308","PHE244"]	1	3IFE	["PEPTIDASE T"]
3IFU	0	["PHE82","PHE17","PHE94","MET98"]	1	3IFU	["NON-STRUCTURAL PROTEIN"]
3IHM	0	["PHE409","MET378","TRP405","PHE368"]	1	3IHM	["STYRENE MONOOXYGENASE A"]
3IHM	0	["PHE259","PHE235","MET239","PHE173"]
3IHM	0	["MET109","TYR39","TYR121","PHE119"]
3II7	0	["TYR403","TYR339","MET352","TRP410"]	1	3II7	["KELCH-LIKE PROTEIN 7"]
3IJL	0	["MET238","TRP229","TRP241","TYR234"]	1	3IJL	["MUCONATE CYCLOISOMERASE"]
3IK0	2	["PHE255","PHE38","MET36","TYR6"]	1	3IK0	["THYMIDYLATE SYNTHASE"]
3IK4	0	["PHE204","PHE239","PHE218","MET215"]	1	3IK4	["MANDELATE RACEMASE/MUCONATE LACTONIZING PROTEIN"]
3IL0	0	["PHE120","TYR30","PHE8","MET121"]	1	3IL0	["AMINOPEPTIDASE P"]
3ILC	0	["PHE123","PHE144","PHE143","MET170"]	1	3ILC	["BCL-2-LIKE PROTEIN 1"]
3ILW	5	["PHE341","MET253","PHE228","TYR276"]	1	3ILW	["DNA GYRASE SUBUNIT A"]
3IMH	5	["PHE217","PHE296","MET189","PHE244"]	1	3IMH	["GALACTOSE-1-EPIMERASE"]
3IRA	0	["MET110","TRP26","PHE31","TYR91"]	1	3IRA	["CONSERVED PROTEIN"]
3IRV	0	["TYR149","TYR115","PHE148","MET111"]	1	3IRV	["CYSTEINE HYDROLASE"]
3ISM	3	["MET77","PHE81","TRP106","PHE108"]	1	3ISM	["CG8862","CG4930"]
3IT3	3	["PHE221","TYR138","PHE133","MET230"]	1	3IT3	["ACID PHOSPHATASE"]
3IX6	2	["MET34","TYR4","PHE36","TYR32"]	1	3IX6	["THYMIDYLATE SYNTHASE"]
3JQL	3	["TYR68","MET8","TYR70","PHE5"]	1	3JQL	["PHOSPHOLIPASE A2 ISOFORM 3","AMYLOID BETA PEPTIDE"]
3JR8	3	["TYR73","MET8","TYR75","PHE5"]	1	3JR8	["PHOSPHOLIPASE A2 BOTHROPSTOXIN-2"]
3JS8	1	["PHE455","TYR381","MET396","TYR456"]	1	3JS8	["CHOLESTEROL OXIDASE"]
3JS9	0	["PHE25","TRP75","PHE71","MET73"]	1	3JS9	["NUCLEOSIDE DIPHOSPHATE KINASE FAMILY PROTEIN"]
3JUM	0	["PHE128","TRP86","TYR30","MET31"]	1	3JUM	["PHENAZINE BIOSYNTHESIS PROTEIN A/B"]
3JV1	0	["MET92","TRP79","PHE90","PHE202"]	1	3JV1	["P22 PROTEIN"]
3JVB	0	["MET102","PHE101","TRP98","PHE106"]	1	3JVB	["POLYHEDRIN"]
3JXF	3	["PHE193","MET153","PHE128","PHE183"]	1	3JXF	["RECEPTOR-TYPE TYROSINE-PROTEIN PHOSPHATASE ZETA"]
3JXG	3	["MET200","PHE270","PHE178","PHE107"]	1	3JXG	["RECEPTOR-TYPE TYROSINE-PROTEIN PHOSPHATASE GAMMA"]
3JZ6	2	["TRP85","PHE93","TYR83","MET364"]	1	3JZ6	["BRANCHED-CHAIN AMINO ACID AMINOTRANSFERASE"]
3JZ7	0	["TRP175","MET184","TYR210","TRP188"]	1	3JZ7	["COXSACKIEVIRUS AND ADENOVIRUS RECEPTOR HOMOLOG"]
3JZE	3	["PHE157","MET162","TYR187","PHE176"]	1	3JZE	["DIHYDROOROTASE"]
3K01	0	["TRP183","TRP234","TYR175","MET237"]	1	3K01	["ACARBOSE/MALTOSE BINDING PROTEIN GACH"]
3K1D	2	["MET517","PHE521","TRP633","TYR631"]	1	3K1D	["1,4-ALPHA-GLUCAN-BRANCHING ENZYME"]
3K1D	2	["TYR562","PHE662","TYR498","MET513"]
3K2D	0	["PHE86","PHE66","MET38","TYR69"]	1	3K2D	["ABC-TYPE METAL ION TRANSPORT SYSTEM, PERIPLASMIC COMPONENT"]
3K2Q	2	["TYR367","PHE217","TRP196","MET363"]	1	3K2Q	["PYROPHOSPHATE-DEPENDENT PHOSPHOFRUCTOKINASE"]
3K2W	1	["MET306","TYR302","PHE305","PHE309"]	1	3K2W	["BETAINE-ALDEHYDE DEHYDROGENASE"]
3K3F	0	["MET252","PHE304","PHE257","TYR266"]	1	3K3F	["UREA TRANSPORTER"]
3K60	0	["PHE8","MET16","TYR128","TYR125"]	1	3K60	["HEAT SHOCK PROTEIN 86"]
3K8Z	1	["MET166","PHE84","TYR137","PHE181"]	1	3K8Z	["NAD-SPECIFIC GLUTAMATE DEHYDROGENASE"]
3K92	1	["MET167","TYR138","PHE85","PHE182"]	1	3K92	["NAD-SPECIFIC GLUTAMATE DEHYDROGENASE"]
3K9V	1	["PHE511","MET190","PHE186","TYR483"]	1	3K9V	["1,25-DIHYDROXYVITAMIN D(3) 24-HYDROXYLASE, MITOCHONDRIAL"]
3KAS	0	["TYR523","MET510","PHE494","TRP528"]	1	3KAS	["TRANSFERRIN RECEPTOR PROTEIN 1","GLYCOPROTEIN"]
3KB5	0	["TYR416","TYR346","MET285","TYR427"]	1	3KB5	["TRIPARTITE MOTIF-CONTAINING PROTEIN 72"]
3KDG	0	["MET571","TRP535","PHE536","PHE475"]	1	3KDG	["DNA MISMATCH REPAIR PROTEIN MUTL"]
3KEW	0	["TYR10","TRP86","MET93","PHE90"]	1	3KEW	["DHHA1 DOMAIN PROTEIN"]
3KFL	6	["MET566","PHE540","TYR561","PHE548"]	1	3KFL	["METHIONYL-TRNA SYNTHETASE"]
3KGW	0	["TYR226","PHE174","MET108","TRP130"]	1	3KGW	["ALANINE-GLYOXYLATE AMINOTRANSFERASE"]
3KH0	0	["PHE867","PHE878","MET870","TYR876"]	1	3KH0	["RAL GUANINE NUCLEOTIDE DISSOCIATION STIMULATOR"]
3KKQ	0	["PHE100","TYR148","MET144","TYR92"]	1	3KKQ	["RAS-RELATED PROTEIN M-RAS"]
3KKW	0	["PHE37","MET82","PHE64","PHE19"]	1	3KKW	["PUTATIVE UNCHARACTERIZED PROTEIN"]
3KL0	3	["TYR319","PHE19","PHE293","MET257"]	1	3KL0	["GLUCURONOXYLANASE XYNC"]
3KL0	3	["MET22","TRP268","TRP85","TYR269"]
3KLJ	1	["TYR200","PHE144","MET208","PHE205"]	1	3KLJ	["NAD(FAD)-DEPENDENT DEHYDROGENASE, NIRB-FAMILY (N-TERMINAL DOMAIN)"]
3KP8	0	["MET203","TRP255","TYR228","PHE223"]	1	3KP8	["VKORC1/THIOREDOXIN DOMAIN PROTEIN"]
3KPX	1	["TYR193","PHE122","MET174","TRP138"]	1	3KPX	["APOPHOTOPROTEIN CLYTIN-3"]
3KQI	0	["MET20","TRP29","TYR7","TYR14"]	1	3KQI	["PHD FINGER PROTEIN 2","H3K4ME3 PEPTIDE"]
3KT7	1	["MET628","PHE483","TRP630","PHE599"]	1	3KT7	["PKHD-TYPE HYDROXYLASE TPA1"]
3KT7	1	["PHE170","TRP104","TYR121","MET145"]
3KV0	0	["PHE15","PHE19","PHE168","MET51"]	1	3KV0	["HET-C2"]
3KV5	0	["TYR39","TRP61","MET52","TYR46"]	1	3KV5	["JMJC DOMAIN-CONTAINING HISTONE DEMETHYLATION PROTEIN 1D"]
3KVE	0	["MET247","TYR50","PHE105","TYR101"]	1	3KVE	["L-AMINO ACID OXIDASE"]
3KVE	0	["PHE112","MET89","TYR356","TYR372"]
3KVO	1	["MET182","PHE186","TYR130","TYR178"]	1	3KVO	["HYDROXYSTEROID DEHYDROGENASE-LIKE PROTEIN 2"]
3KYF	0	["PHE45","PHE38","TYR109","MET64"]	1	3KYF	["PUTATIVE UNCHARACTERIZED PROTEIN"]
3KYQ	2	["TYR4","TYR23","MET40","PHE28"]	1	3KYQ	["SYNAPTOBREVIN HOMOLOG YKT6"]
3KZX	0	["PHE9","TYR124","MET101","PHE125"]	1	3KZX	["HAD-SUPERFAMILY HYDROLASE, SUBFAMILY IA, VARIANT 1"]
3L01	2	["MET284","PHE286","PHE281","PHE252"]	1	3L01	["GLGA GLYCOGEN SYNTHASE"]
3L0G	2	["TYR152","MET209","TYR254","TYR188"]	1	3L0G	["NICOTINATE-NUCLEOTIDE PYROPHOSPHORYLASE"]
3L4Y	3	["MET567","PHE641","PHE522","PHE596"]	1	3L4Y	["MALTASE-GLUCOAMYLASE, INTESTINAL"]
3L4Y	3	["MET504","TYR415","TRP424","TYR500"]
3L6T	3	["PHE55","PHE164","MET166","TRP36"]	1	3L6T	["MOBILIZATION PROTEIN TRAI"]
3L7N	0	["MET221","PHE182","TYR218","PHE216"]	1	3L7N	["PUTATIVE UNCHARACTERIZED PROTEIN"]
3L8A	4	["MET37","TRP287","TYR321","PHE39"]	1	3L8A	["PUTATIVE AMINOTRANSFERASE, PROBABLE BETA-CYSTATHIONASE"]
3L8C	6	["PHE222","MET246","PHE226","PHE243"]	1	3L8C	["D-ALANINE--POLY(PHOSPHORIBITOL) LIGASE SUBUNIT 1"]
3L8Q	0	["PHE118","PHE130","MET41","TYR43"]	1	3L8Q	["CELLULOSOMAL SCAFFOLDIN ADAPTOR PROTEIN B"]
3LAT	3	["MET76","PHE42","PHE84","PHE88"]	1	3LAT	["BIFUNCTIONAL AUTOLYSIN"]
3LD1	3	["MET254","PHE286","PHE253","PHE265"]	1	3LD1	["REPLICASE POLYPROTEIN 1A"]
3LD3	3	["PHE138","TYR142","PHE141","MET50"]	1	3LD3	["INORGANIC PYROPHOSPHATASE"]
[truncated: 2,750 more rows]
